# Supplementary material for: Targeting Surveillance for Zoonotic Virus Discovery
Source: Emerg Infect Dis. 2013 May;19(5):743–7. doi: 10.3201/eid1905.121042 (PMC3649003; doi:10.3201/eid1905.121042)
Supplement: Technical Appendix — The full database of host–virus pairs and disease state. [file 12-1042-Techapp-s1.xlsx]

## Sheet: Supplementary Table
						Technical Appendix. The full database of host–virus pairs and disease state
Virus Family	Virus Genus	Virus Species	Virus Species-ICTV	Species Order	Species Family	MSW05 Name	Genus Species	Common Name	Presents Visible Disease	Visible Symptoms	Infection Type (Exp./Nat.)	Reference
Herpesviridae	Simplexvirus	Cercopithecine herpes virus 1	Cercopithecine herpes virus 1	Primates	Callitrichidae	Callithrix jacchus	Callithrix jacchus	common marmoset	Yes	mortality	natural (but in captive animals)	(Zwartouw et al. 1989)
Picornaviridae	Hepatovirus	Hepatitis A virus	Hepatitis A virus	Primates	Aotidae		Aotus trivirgatus	three-striped night monkey	Yes	flulike symptoms	natural	(Zuckerman et al. 2009)
Paramyxoviridae	Henipavirus	Nipah virus	Nipah virus	Artiodactyla	Suidae	Sus scrofa	Sus scrofa	pig	Yes	respiratory symptoms	natural	(Yob et al. 2001)
Paramyxoviridae	Henipavirus	Nipah virus	Nipah virus	Chiroptera	Pteropodidae	Pteropus vampyrus	Pteropus vampyrus	large flying fox	No		natural	(Yob et al. 2001)
Paramyxoviridae	Henipavirus	Nipah virus	Nipah virus	Chiroptera	Pteropodidae	Eonycteris spelaea	Eonycteris spelaea	dawn bat	No		natural	(Yob et al. 2001)
Flaviviridae	Flavivirus	Kyasanur Forest disease virus	Kyasanur Forest disease virus	Primates	Cercopithecidae	Semnopithecus entellus	Semnopithecus entellus	Hanuman langur	Yes	mortality	natural	(Work and Trapido 1957)
Togaviridae	Alphavirus	Sindbis virus	Sindbis virus	Primates	Hominidae	Pongo pygmaeus	Pongo pygmaeus	orangutan	Yes	Fever, arthritis, rash	natural	(Wolfe et al. 2001)
Paramyxoviridae	Henipavirus	Hendra virus	Hendra virus	Chiroptera	Pteropodidae	Pteropus poliocephalus	Pteropus poliocephalus	grey-headed flying fox	No		experimental	(Williamson et al. 1998)
Poxviridae	Orthopoxvirus	Monkeypox virus	Monkeypox virus	Primates	Callitrichidae	Callithrix jacchus	Callithrix jacchus	marmoset	Yes	poxlike rash, fever, mortality	natural	(Williams and Barker 2001)
Poxviridae	Orthopoxvirus	Monkeypox virus	Monkeypox virus	Primates	Cebidae	Saimiri sciureus	Saimiri sciureus	squirrel monkey	Yes	poxlike rash, fever, mortality	natural	(Williams and Barker 2001)
Poxviridae	Orthopoxvirus	Monkeypox virus	Monkeypox virus	Primates	Cercopithecidae	Cercopithecus hamlyni	Cercopithecus hamlyni	owl-faced monkey	Yes	poxlike rash, fever, mortality	natural	(Williams and Barker 2001)
Poxviridae	Orthopoxvirus	Monkeypox virus	Monkeypox virus	Primates	Cercopithecidae	Macaca mulatta	Macaca mulatta	rhesus monkey	Yes	poxlike rash, fever, mortality	natural	(Williams and Barker 2001)
Poxviridae	Orthopoxvirus	Monkeypox virus	Monkeypox virus	Primates	Cercopithecidae	Macaca nemestrina	Macaca nemestrina	pig-tailed macaque	Yes	poxlike rash, fever, mortality	natural	(Williams and Barker 2001)
Poxviridae	Orthopoxvirus	Monkeypox virus	Monkeypox virus	Primates	Cercopithecidae	Semnopithecus entellus	Semnopithecus entellus	Hanuman langur	Yes	poxlike rash, fever, mortality	natural	(Williams and Barker 2001)
Poxviridae	Orthopoxvirus	Monkeypox virus	Monkeypox virus	Primates	Cercopithecidae	Trachypithecus cristatus	Trachypithecus cristatus	silvered leaf monkey	Yes	poxlike rash, fever, mortality	natural	(Williams and Barker 2001)
Poxviridae	Orthopoxvirus	Monkeypox virus	Monkeypox virus	Primates	Hominidae	Pan troglodytes	pan troglodytes	chimpanzee	Yes	poxlike rash, fever, mortality	natural	(Williams and Barker 2001)
Poxviridae	Orthopoxvirus	Monkeypox virus	Monkeypox virus	Primates	Hylobatidae	Hylobates lar	Hylobates lar	gibbon	Yes	poxlike rash, fever, mortality	natural	(Williams and Barker 2001)
Poxviridae	Orthopoxvirus	Monkeypox virus	Monkeypox virus	Pilosa	Myrmecophagidae		Myrmecophaga tridactyla	giant anteater	Yes	poxlike rash, fever, mortality	natural	(Williams and Barker 2001)
Poxviridae	Orthopoxvirus	Monkeypox virus	Monkeypox virus	Primates	Pongidae	Gorilla gorilla	Gorilla gorilla	gorilla	Yes	poxlike rash, fever, mortality	natural	(Williams and Barker 2001)
Flaviviridae	Flavivirus	St. Louis encephalitis virus	St. Louis encephalitis virus	Xenarthra	Bradypodidae		Bradypus spp.	three-toed sloth	No			(Williams and Barker 2001)
Flaviviridae	Flavivirus	St. Louis encephalitis virus	St. Louis encephalitis virus	Didelphimorphia	Didelphidae	Didelphis virginiana	Didelphis virginiana	Virginia opossum	No			(Williams and Barker 2001)
Flaviviridae	Flavivirus	St. Louis encephalitis virus	St. Louis encephalitis virus	Rodentia	Heteromyidae	Dipodomys nitratoides	Dipodomys nitratoides	Fresno kangaroo rat	No			(Williams and Barker 2001)
Flaviviridae	Flavivirus	St. Louis encephalitis virus	St. Louis encephalitis virus	Pilosa	Megalonychidae	Choloepus didactylus	Choloepus didactylus	Southern two-toed sloth	No			(Williams and Barker 2001)
Flaviviridae	Flavivirus	St. Louis encephalitis virus	St. Louis encephalitis virus	Pilosa	Megalonychidae	Choloepus hoffmanni	Choloepus hoffmanni	Hoffman's two-toed sloth	No			(Williams and Barker 2001)
Bunyaviridae	Hantavirus	Hantaan virus	Hantaan virus	Rodentia	Muridae	Apodemus agrarius	Apodemus agrarius	striped field mouse	No			(Williams and Barker 2001)
Bunyaviridae	Hantavirus	Hantaan virus	Hantaan virus	Rodentia	Muridae	Apodemus peninsulae	Apodemus peninsulae	Korean field mouse	No			(Williams and Barker 2001)
Bunyaviridae	Hantavirus	Hantaan virus	Hantaan virus	Rodentia	Muridae	Niviventer confucianus	Niviventer confucianus	Chinese white-bellied rat	No			(Williams and Barker 2001)
Flaviviridae	Flavivirus	St. Louis encephalitis virus	St. Louis encephalitis virus	Chiroptera	Pteropodidae	Myotis lucifugus	Myotis lucifugus	little brown bat	No			(Williams and Barker 2001)
Poxviridae	Orthopoxvirus	Monkeypox virus	Monkeypox virus	Perissodactyla	Rhinocerotidae	Ceratotherium simum	Cercopithecus aethiops	African green monkey	No		natural	(Williams and Barker 2001)
Flaviviridae	Flavivirus	St. Louis encephalitis virus	St. Louis encephalitis virus	Rodentia	Sciuridae	Ammospermophilus nelsoni	Ammospermophilus nelsoni	antelope ground squirrel	No			(Williams and Barker 2001)
Flaviviridae	Flavivirus	St. Louis encephalitis virus	St. Louis encephalitis virus	Chiroptera	Vespertilionidae	Eptesicus fuscus	Eptesicus fuscus	big brown bat	No			(Williams and Barker 2001)
Paramyxoviridae	Morbillivirus	Measles virus	Measles virus	Primates	Cebidae	Saimiri sciureus	Saimiri sciureus	common squirrel monkey	Yes	Facial erythema and edema, anorexia, fever, malaise	natural	(Williams and Barker 2001)
Togaviridae	Alphavirus	Venezuelan equine encephalitis virus	Venezuelan equine encephalitis virus	Perissodactyla	Equidae	Equus asinus	Equus asinus	donkey	Yes	response varies	natural	(Williams and Barker 2001)
Togaviridae	Alphavirus	Venezuelan equine encephalitis virus	Venezuelan equine encephalitis virus	Lagomorpha	Leporidae	Lepus californicus	Lepus californicus	blacktail jackrabbit	No		experimental	(Williams and Barker 2001)
Togaviridae	Alphavirus	Venezuelan equine encephalitis virus	Venezuelan equine encephalitis virus	Lagomorpha	Leporidae	Sylvilagus floridanus	Sylvilagus floridanus	Eastern cottontail	No		experimental	(Williams and Barker 2001)
Togaviridae	Alphavirus	Venezuelan equine encephalitis virus	Venezuelan equine encephalitis virus	Carnivora	Mephitidae	Mephitis mephitis	Mephitis mephitis	skunk	No		experimental	(Williams and Barker 2001)
Togaviridae	Alphavirus	Venezuelan equine encephalitis virus	Venezuelan equine encephalitis virus	Carnivora	Procyonidae	Procyon lotor	Procyon lotor	raccoon	No		experimental	(Williams and Barker 2001)
Togaviridae	Alphavirus	Venezuelan equine encephalitis virus	Venezuelan equine encephalitis virus	Chiroptera	Vespertilionidae	Eptesicus fuscus	Eptesicus fuscus	big brown bat	No		experimental	(Williams and Barker 2001)
Herpesviridae	Simplexvirus	Cercopithecine herpes virus 1	Cercopithecine herpes virus 1	Primates	Cercopithecidae	Macaca arctoides	Macaca arctoides	stump-tailed macaque	No			(Weigler 1992)
Herpesviridae	Simplexvirus	Cercopithecine herpes virus 1	Cercopithecine herpes virus 1	Primates	Cercopithecidae	Macaca cyclopis	Macaca cyclopis	Formosan rock macaque	No			(Weigler 1992)
Herpesviridae	Simplexvirus	Cercopithecine herpes virus 1	Cercopithecine herpes virus 1	Primates	Cercopithecidae	Macaca fascicularis	Macaca fascicularis	crab-eating macaque	No			(Weigler 1992)
Herpesviridae	Simplexvirus	Cercopithecine herpes virus 1	Cercopithecine herpes virus 1	Primates	Cercopithecidae	Macaca fuscata	Macaca fuscata	Japanese macaque	No			(Weigler 1992)
Herpesviridae	Simplexvirus	Cercopithecine herpes virus 1	Cercopithecine herpes virus 1	Primates	Cercopithecidae	Macaca mulatta	Macaca mulatta	Rhesus macaque	No			(Weigler 1992)
Herpesviridae	Simplexvirus	Cercopithecine herpes virus 1	Cercopithecine herpes virus 1	Primates	Cercopithecidae	Macaca nemestrina	Macaca nemestrina	Pigtail macaque	No			(Weigler 1992)
Herpesviridae	Simplexvirus	Cercopithecine herpes virus 1	Cercopithecine herpes virus 1	Primates	Cercopithecidae	Macaca radiata	Macaca radiata	Bonnet macaque	No			(Weigler 1992)
Orthomyxiviridae	Influenzavirus A	Influenza A virus	Influenza A virus	Pinnipedia	Phocidae		Phoca vitulina	harbour seal	Yes	pneumonia-like symptoms, mortality	natural	(Webster et al. 1981)
Flaviviridae	Flavivirus	Kyasanur Forest disease virus	Kyasanur Forest disease virus	Rodentia	Muridae	Madromys blanfordi	Cremnomys blanfordi	white-tailed woodrat	No		experimental	(Webb 1965)
Flaviviridae	Flavivirus	Kyasanur Forest disease virus	Kyasanur Forest disease virus	Rodentia	Muridae	Mus booduga	Mus booduga	little Indian field-mouse	No		experimental	(Webb 1965)
Flaviviridae	Flavivirus	Kyasanur Forest disease virus	Kyasanur Forest disease virus	Rodentia	Muridae	Rattus rattus	Rattus rattus	black rat	No		experimental	(Webb 1965)
Filoviridae	Ebolavirus	Zaire Ebola virus	Zaire ebolavirus	Primates	Hominidae	Pan troglodytes	Pan troglodytes	chimpanzee	Yes	mortality associated with human outbreaks	natural	(Walsh et al. 2003)
Filoviridae	Ebolavirus	Zaire Ebola virus	Zaire ebolavirus	Primates	Pongidae	Gorilla gorilla	Gorilla gorilla	gorilla	Yes	mortality associated with human outbreaks	natural	(Walsh et al. 2003)
Arenaviridae	Arenavirus	Lassa virus	Lassa virus	Rodentia	Muridae	Mastomys natalensis	Mastomys natalensis	natal multimammate mouse	No		experimental	(Walker et al. 1975)
Reoviridae	Rotavirus	Rotavirus B	Rotavirus B	Artiodactyla	Bovidae	Ovis aries	Ovis aries	sheep	Yes	diarrhea	natural	(Vonderfecht et al. 1994)
Reoviridae	Rotavirus	Rotavirus B	Rotavirus B	Rodentia	Muridae	Rattus spp.	Rattus spp.	rats	Yes	diarrhea	natural	(Vonderfecht et al. 1994)
Reoviridae	Rotavirus	Rotavirus B	Rotavirus B	Artiodactyla	Suidae	Sus scrofa	Sus scrofa	pig	Yes	diarrhea	natural	(Vonderfecht et al. 1994)
Poxviridae	Orthopoxvirus	Monkeypox virus	Monkeypox virus	Primates	Cercopithecidae	Macaca fascicularis	Macaca fascicularis	cynomolgus macaque	Yes	poxlike rash, fever, mortality	natural	(Von Magnus et al. 1959)
Arenaviridae	Arenavirus	Junin virus	Machupo virus	Rodentia	Cricetidae	Calomys musculinus	Calomys musculinus	Drylands vesper mouse	No		experimental	(Vitullo and Merani 1990)
Flaviviridae	Flavivirus	West Nile virus	West Nile virus	Artiodactyla	Bovidae	Ovis aries	Ovis aries	sheep	Yes	muscle fasciculations, inability to stand	natural	(Tyler et al. 2003)
Herpesviridae	Cytomegalovirus	Human Herpesvirus 5/CMV	Human Herpesvirus 5/CMV	Primates	Pongidae	Gorilla gorilla	Gorilla gorilla	gorilla	No		natural	(Tsuchiya et al. 1970)
Flaviviridae	Flavivirus	Yellow fever virus	Yellow fever virus	Primates	Aotidae	Aotus azarae	Aotus azarai	Southern owl monkey, night monkey	Yes	flulike symptoms, mortality (especially in American monkeys)	natural	(Tomori 1999)
Flaviviridae	Flavivirus	Yellow fever virus	Yellow fever virus	Primates	Cebidae	Cebus apella	Cebus apella	Capuchin monkey (tufted, brown, or black)	No		natural	(Tomori 1999)
Reoviridae	Orbivirus	Orungo virus	Orungo virus	Artiodactyla	Bovidae	Ovis aries	Ovis aries	sheep	No		experimental	(Tomori and Fabiyi 1977)
Filoviridae	Ebolavirus	Zaire Ebola virus	Zaire ebolavirus	Chiroptera	Molossidae		Tadarida condylura	Angolan free-tailed bat	No		experimental	(Swanepoel et al. 1996)
Flaviviridae	Flavivirus	Kyasanur Forest disease virus	Kyasanur Forest disease virus	Primates	Cercopithecidae	Macaca radiata	Macaca radiata	bonnet macaque	Yes	mortality	Natural	(Sreenivasan et al. 1986)
Paramyxoviridae	Henipavirus	Hendra virus	Hendra virus	Perissodactyla	Equidae	Equus caballus	Equus caballus	horse	Yes	pneumonia, mortality	natural	(Spickler and Roth 2006)
Paramyxoviridae	Henipavirus	Hendra virus	Hendra virus	Chiroptera	Pteropodidae		Eidolon helvum	straw colored fruit bat	No			(Spickler and Roth 2006)
Rhabdoviridae	Lyssavirus	Australian bat lyssavirus	Australian bat lyssavirus	Chiroptera	Pteropodidae	Pteropus alecto	Pteropus alecto	black flying fox	Yes	aggression	natural	(Speare et al. 1997)
Picornaviridae	Hepatovirus	Hepatitis A virus	Hepatitis A virus	Primates	Cercopithecidae	Macaca fascicularis	Macaca fascicularis	crab-eating macaque	Yes	flulike symptoms	natural	(Slighter et al. 1988)
Picornaviridae	Hepatovirus	Hepatitis A virus	Hepatitis A virus	Primates	Cercopithecidae	Macaca rhesus	Macaca rhesus	rhesus macaque	Yes	mortality	natural	(Shevtsova et al. 1987)
Togaviridae	Alphavirus	Venezuelan equine encephalitis virus	Venezuelan equine encephalitis virus	Chiroptera	Phyllostomidae	Artibeus jamaicensis	Artibeus jamaicensis	Jamaican fruit bat	No		experimental	(Seymour et al. 1978)
Togaviridae	Alphavirus	Venezuelan equine encephalitis virus	Venezuelan equine encephalitis virus	Chiroptera	Phyllostomidae		Artibeus lituratus	Great fruit-eating bat	No		experimental	(Seymour et al. 1978)
Togaviridae	Alphavirus	Venezuelan equine encephalitis virus	Venezuelan equine encephalitis virus	Chiroptera	Phyllostomidae		Phyllostomus discolor	pale spear-nosed bat	No		experimental	(Seymour et al. 1978)
Paramyxoviridae	Morbillivirus	Measles virus	Measles virus	Primates	Cercopithecidae		Colobus guereza	mantled guereza	Yes	poxlike rash, fever, mortality	natural	(Scott and Ymer 1975)
Herpesviridae	Simplexvirus	Human Herpesvirus 1	Human Herpesvirus 1	Primates	Pitheciidae	Pithecia pithecia	Pithecia pithecia	saki	Yes	anorexia, oral ulceration, mortality	natural	(Schrenzel et al. 2003)
Herpesviridae	Simplexvirus	Human Herpesvirus 1	Human Herpesvirus 1	Primates	Cercopithecidae	Papio ursinus	Papio ursinus	chacma baboon	No			(Schrenzel et al. 2003)
Herpesviridae	Simplexvirus	Human Herpesvirus 1	Human Herpesvirus 1	Primates	Hominidae	Pan troglodytes	Pan troglodytes	chimpanzee	No			(Schrenzel et al. 2003)
Herpesviridae	Simplexvirus	Human Herpesvirus 1	Human Herpesvirus 1	Primates	Hominidae	Pongo pygmaeus	Pongo pygmaeus	orangutan	No			(Schrenzel et al. 2003)
Herpesviridae	Simplexvirus	Human Herpesvirus 1	Human Herpesvirus 1	Primates	Pongidae	Gorilla gorilla	Gorilla gorilla	gorilla	No			(Schrenzel et al. 2003)
Togaviridae	Alphavirus	Eastern equine encephalitis virus	Eastern equine encephalitis virus	Artiodactyla	Cervidae	Odocoileus virginianus	Odocoileus virginianus	white-tailed deer	Yes	confusion, ataxia, loss of fear of humans, wasting	natural	(Schmitt et al. 2007)
Hepadnaviridae	Orthohepadnavirus	Hepatitis B virus	Hepatitis B virus	Primates	Hylobatidae	Hylobates pileatus	Hylobates pileatus	pileated gibbon	No		natural	(Sall et al. 2005)
Bunyaviridae	Orthobunyavirus	Jamestown canyon virus	California encephalitis	Perissodactyla	Equidae	Equus caballus	Equus caballus	horse	Yes	anorexia, mortality	natural (ranch)	(Sahu et al. 2000)
Flaviviridae	Flavivirus	Omsk virus	Omsk hemorrhagic fever virus	Rodentia	Muridae	Ondatra zibethicus	Ondatra zibethicus	muskrat	Yes	mortality	natural	(Ruzek et al. 2010)
Flaviviridae	Flavivirus	Omsk virus	Omsk hemorrhagic fever virus	Chiroptera	Cricetidae	Microtus gregalis	Microtus gregalis	narrow-headed vole	No		experimental	(Ruzek et al. 2010)
Flaviviridae	Flavivirus	Omsk virus	Omsk hemorrhagic fever virus	Rodentia	Cricetidae	Arvicola amphibius	Arvicola terrestris	European water vole	No		experimental	(Ruzek et al. 2010)
Flaviviridae	Flavivirus	West Nile virus	West Nile virus	Carnivora	Procyonidae	Procyon lotor	Procyon lotor	raccoon	No		experimental	(Root et al. 2010)
Flaviviridae	Flavivirus	West Nile virus	West Nile virus	Rodentia	Sciuridae	Sciurus niger	Sciurus niger	Eastern fox squirrel	No		experimental	(Root et al. 2005)
Flaviviridae	Flavivirus	Dengue virus	Dengue virus	Primates	Cercopithecidae	Macaca fascicularis	Macaca fascicularis	crab-eating macaque	No			(Rodhain 1991)
Flaviviridae	Flavivirus	Dengue virus	Dengue virus	Primates	Cercopithecidae	Macaca sinica	Macaca sinica	Toque macaque	No			(Rodhain 1991)
Flaviviridae	Flavivirus	Dengue virus	Dengue virus	Primates	Cercopithecidae	Presbytis sp.	Presbytis sp.	Surili	No			(Rodhain 1991)
Flaviviridae	Flavivirus	St. Louis encephalitis virus	St. Louis encephalitis virus	Perissodactyla	Equidae	Equus caballus	Equus caballus	horse	No			(Reisen 2003)
Paramyxoviridae	Morbillivirus	Measles virus	Measles virus	Primates	Cercopithecidae	Macaca mulatta	Macaca mulatta	rhesus monkey	Yes	poxlike rash, fever, mortality	natural	(Remfry 1976)
Paramyxoviridae	Henipavirus	Hendra virus	Hendra virus	Chiroptera	Pteropodidae	Pteropus alecto	Pteropus alecto	black flying fox	No			(Plowright et al. 2008)
Paramyxoviridae	Henipavirus	Hendra virus	Hendra virus	Chiroptera	Pteropodidae	Pteropus conspicillatus	Pteropus conspicillatus	spectacled flying fox	No			(Plowright et al. 2008)
Paramyxoviridae	Henipavirus	Hendra virus	Hendra virus	Chiroptera	Pteropodidae	Pteropus scapulatus	Pteropus scapulatus	little red flying fox	No			(Plowright et al. 2008)
Togaviridae	Alphavirus	Chikungunya virus	Chikungunya virus	Primates	Cercopithecidae	Chlorocebus aethiops	Chlorocebus aethiops	vervet monkey	No			(Pialoux et al. 2007)
Togaviridae	Alphavirus	Chikungunya virus	Chikungunya virus	Primates	Cercopithecidae	Colobus spp.	Colobus spp.	colobus	No			(Pialoux et al. 2007)
Togaviridae	Alphavirus	Chikungunya virus	Chikungunya virus	Primates	Cercopithecidae	Macaca fascicularis	Macaca fascicularis	crab-eating macaque	No			(Pialoux et al. 2007)
Togaviridae	Alphavirus	Chikungunya virus	Chikungunya virus	Primates	Cercopithecidae	Macaca mulatta	Macaca mulatta	rhesus macaque	No			(Pialoux et al. 2007)
Togaviridae	Alphavirus	Chikungunya virus	Chikungunya virus	Primates	Cercopithecidae		Papio cynocephalus	yellow baboon	No			(Pialoux et al. 2007)
Togaviridae	Alphavirus	Chikungunya virus	Chikungunya virus	Primates	Cercopithecidae	Papio hamadryas	Papio hamadryas	hamadryas baboon	No			(Pialoux et al. 2007)
Togaviridae	Alphavirus	Chikungunya virus	Chikungunya virus	Primates	Cercopithecidae	Papio papio	Papio papio	guinea baboon	No			(Pialoux et al. 2007)
Togaviridae	Alphavirus	Chikungunya virus	Chikungunya virus	Primates	Cercopithecidae	Papio ursinus	Papio ursinus	chacma baboon	No			(Pialoux et al. 2007)
Togaviridae	Alphavirus	Chikungunya virus	Chikungunya virus	Primates	Cercopithecidae	Presbytis comata	Presbytis comata	Javan surili	No			(Pialoux et al. 2007)
Togaviridae	Alphavirus	Chikungunya virus	Chikungunya virus	Perissodactyla	Rhinocerotidae	Ceratotherium simum	Cercopithecus ascanius	red-tailed monkey	No			(Pialoux et al. 2007)
Paramyxoviridae	Paramyxovirus	Menangle virus		Chiroptera	Pteropodidae	Pteropus alecto	Pteropus alecto	black flying fox	No		natural	(Philbey et al. 2008)
Paramyxoviridae	Paramyxovirus	Menangle virus		Chiroptera	Pteropodidae	Pteropus conspicillatus	Pteropus conspicillatus	spectacled flying fox	No		natural	(Philbey et al. 2008)
Paramyxoviridae	Paramyxovirus	Menangle virus		Chiroptera	Pteropodidae	Pteropus poliocephalus	Pteropus poliocephalus	grey-headed flying fox	No		natural	(Philbey et al. 2008)
Paramyxoviridae	Paramyxovirus	Menangle virus		Chiroptera	Pteropodidae	Pteropus scapulatus	Pteropus scapulatus	little red flying fox	No		natural	(Philbey et al. 2008)
Orthomyxiviridae	Influenzavirus A	Influenza A virus	Influenza A virus	Artiodactyla	Suidae	Sus scrofa	Sus scrofa	pig	Yes	flulike symptoms, mortality	natural	(Pereda et al. 2010)
Reoviridae	Rotavirus	Rotavirus B	Rotavirus B	Artiodactyla	Bovidae	Bos spp.	Bos spp.	cattle	Yes	diarrhea	natural	(Parwani et al. 1996)
Flaviviridae	Flavivirus	West Nile virus	West Nile virus	Artiodactyla	Cervidae	Rangifer tarandus	Rangifer tarandus	reindeer	Yes	Lesions, fever, weakness of hind limbs, impaired vision, ataxia, head pressing, aimless wandering, convulsions, inability to swallow, walking in circles, coma	natural	(Palmer et al. 2004)
Bunyaviridae	Phlebovirus	Rift Valley fever virus	Rift Valley fever virus	Chiroptera	Miniopteridae	Miniopterus schreibersii	Miniopterus schreibersi	Schreibers' long-fingered bat	No		experimental	(Oelofsen and Van der Ryst 1999)
Bunyaviridae	Hantavirus	Sin Nombre virus	Sin Nombre virus	Rodentia	Cricetidae	Peromyscus maniculatus	Peromyscus maniculatus	deer mouse	Yes	respiratory symptoms	natural	(Netski 1999)
Flaviviridae	Flavivirus	Japanese encephalitis virus	Japanese encephalitis virus	Primates	Atelidae		Ateles sp.		No		experimental	(Nathanson and Cole 1970)
Retroviridae	Lentivirus	Human immunodeficiency virus 1	Human immunodeficiency virus 1	Primates	Hominidae	Pan troglodytes	Pan troglodytes	chimpanzee	Yes	AIDS-like wasting	experimental	(Mwaengo and Novembre 1998)
Flaviviridae	Flavivirus	Yellow fever virus	Yellow fever virus	Primates	Atelidae	Ateles geoffroyi	Ateles geoffroyi	Geoffroy's spider monkey	Yes	mortality	natural	(Mullen and Durden 2009)
Flaviviridae	Flavivirus	Yellow fever virus	Yellow fever virus	Primates	Atelidae	Ateles paniscus	Ateles paniscus	black spider monkey	Yes	mortality	natural	(Karesh et al. 1998)
Picornaviridae	Picornaviridae	Poliovirus		Primates	Hominidae	Pan troglodytes	Pan troglodytes	chimpanzee	Yes	flulike symptoms, paralysis	natural	(Mugisha et al. 2010)
Picornaviridae	Picornaviridae	Poliovirus		Primates	Hominidae	Pongo pygmaeus	Pongo pygmaeus	orangutan	Yes	flulike symptoms, paralysis	natural	(Mugisha et al. 2010)
Picornaviridae	Picornaviridae	Poliovirus		Primates	Pongidae	Gorilla gorilla	Gorilla gorilla	gorilla	Yes	flulike symptoms, paralysis	natural	(Mugisha et al. 2010)
Picornaviridae	Picornaviridae	Poliovirus		Primates	Cebidae	Cebus spp.	Cebus spp.	capuchin monkey	No		experimental	(Mugisha et al. 2010)
Picornaviridae	Picornaviridae	Poliovirus		Primates	Cercopithecidae	Macaca mulatta	Macaca mulatta	rhesus macaque	No		experimental	(Mugisha et al. 2010)
Picornaviridae	Picornaviridae	Poliovirus		Primates	Cercopithecidae	Cercopithecus aetheops	Cercopithecus aetheops	green monkey	No		experimental	(Mugisha et al. 2010)
Paramyxoviridae	Morbillivirus	Measles virus	Measles virus	Primates	Cercopithecidae	Trachypithecus cristatus	Trachypithecus cristatus	silvered leaf monkey	Yes	maculopapular rash, mucopurulent nasal discharge, and conjunctivitis	natural (but in captive animals)	(Montrey et al. 1980)
Filoviridae	Marburgvirus	Marburg virus	Lake Victoria marburgvirus	Perissodactyla	Rhinocerotidae	Ceratotherium simum	Cercopithecus aethiops	vervet monkey	Yes	mortality	experimental	(Monath 1999)
Paramyxoviridae	Henipavirus	Nipah virus	Nipah virus	Chiroptera	Pteropodidae	Pteropus hypomelanus	Pteropus hypomelanus	small flying fox	No		experimental	(Middleton et al. 2007)
Paramyxoviridae	Henipavirus	Nipah virus	Nipah virus	Chiroptera	Pteropodidae	Pteropus lylei	Pteropus lylei	Lyle's flying fox	No		natural	(Middleton et al. 2007)
Paramyxoviridae	Henipavirus	Nipah virus	Nipah virus	Chiroptera	Pteropodidae	Pteropus giganteus	Pteropus giganteus	Indian flying fox	No			(Middleton et al. 2007)
Paramyxoviridae	Morbillivirus	Measles virus	Measles virus	Primates	Hominidae	Pan troglodytes	Pan troglodytes	chimpanzee	Yes	rash, fever, facial swelling, eye and nasal discharge, mortality	natural	(Meyer 1962)
Hepeviridae	Hepevirus	Hepatitis E virus	Hepatitis E virus	Artiodactyla	Cervidae		Cervus nipon mandarinus	sika deer	No		natural	(Meng 2011)
Hepeviridae	Hepevirus	Hepatitis E virus	Hepatitis E virus	Carnivora	Herpestidae		Herpestidae spp.	mongoose	No		natural	(Meng 2011)
Hepeviridae	Hepevirus	Hepatitis E virus	Hepatitis E virus	Lagomorpha	Leporidae		Oryctolagus cuniculus	rabbit	No		natural	(Meng 2011)
Hepeviridae	Hepevirus	Hepatitis E virus	Hepatitis E virus	Artiodactyla	Suidae	Sus scrofa	Sus scrofa	swine	No		natural	(Meng et al. 1997)
Bunyaviridae	Phlebovirus	Rift Valley fever virus	Rift Valley fever virus	Artiodactyla	Bovidae	Ovis aries	Ovis aries	sheep	Yes	fever, abortion	natural	(Meegan 1979)
Flaviviridae	Flavivirus	St. Louis encephalitis virus	St. Louis encephalitis virus	Rodentia	Cricetidae	Neotoma fuscipes	Neotoma fuscipes	riparian woodrat	No			(McLean et al. 1985)
Flaviviridae	Flavivirus	St. Louis encephalitis virus	St. Louis encephalitis virus	Rodentia	Cricetidae	Sigmodon hispidus	Sigmodon hispidus	Hispid cotton mouse	No			(McLean et al. 1985)
Flaviviridae	Flavivirus	St. Louis encephalitis virus	St. Louis encephalitis virus	Lagomorpha	Leporidae	Sylvilagus audobonii	Sylvilagus audobonii	cottontail	No			(McLean et al. 1985)
Flaviviridae	Flavivirus	St. Louis encephalitis virus	St. Louis encephalitis virus	Rodentia	Muridae	Mesocricetus auratus	Mesocricetus auratus	hamster	No			(McLean et al. 1985)
Flaviviridae	Flavivirus	St. Louis encephalitis virus	St. Louis encephalitis virus	Carnivora	Procyonidae	Procyon lotor	Procyon lotor	raccoon	No			(McLean et al. 1985)
Rhabdoviridae	Lyssavirus	Australian bat lyssavirus	Australian bat lyssavirus	Chiroptera	Pteropodidae	Pteropus conspicillatus	Pteropus conspicillatus	spectacled flying fox	Yes	hind limb paresis, depression or aggression	natural	(McCall et al. 2000)
Rhabdoviridae	Lyssavirus	Australian bat lyssavirus	Australian bat lyssavirus	Chiroptera	Pteropodidae	Pteropus poliocephalus	Pteropus poliocephalus	grey-headed flying fox	Yes	hind limb paresis, depression or aggression	natural	(McCall et al. 2000)
Reoviridae	Rotavirus	Rotavirus C	Rotavirus C	Artiodactyla	Bovidae	Bos spp.	Bos spp.	cattle	Yes	diarrhea	natural (domestic animals)	(Mawatari et al. 2004)
Picobirnaviridae	Picobirnavirus	Picobirnavirus	Picobirnavirus	Perissodactyla	Equidae	Equus asinus	Equus asinus	donkey	No		natural (but in captive animals)	(Masachessi et al. 2007)
Picobirnaviridae	Picobirnavirus	Picobirnavirus	Picobirnavirus	Primates	Hominidae	Pongo pygmaeus	Pongo pygmaeus	orangutan	No		natural (but in captive animals)	(Masachessi et al. 2007)
Picobirnaviridae	Picobirnavirus	Picobirnavirus	Picobirnavirus	Xenarthra	Dasypodidae	Chaetophractus vellerosus	Chaetophractus vellerosus	screaming hairy armadillo	No		natural (but in captive animal)	(Masachessi et al. 2007)
Poxviridae	Orthopoxvirus	Monkeypox virus	Monkeypox virus	Primates	Hominidae	Pan troglodytes	Pan troglodytes	chimpanzee	No		natural	(Marennikova et al. 1972)
Hepadnaviridae	Orthohepadnavirus	Hepatitis B virus	Hepatitis B virus	Primates	Hominidae	Pan troglodytes	Pan troglodytes	chimpanzee	No		natural	(Makuwa et al. 2006)
Bunyaviridae	Orthobunyavirus	California encephalitis	California encephalitis	Artiodactyla	Bovidae		Bison bison	bison	No		natural	(Lvov 1994)
Bunyaviridae	Orthobunyavirus	California encephalitis	California encephalitis	Artiodactyla	Bovidae	Ovis aries	Ovis aries	sheep	No		natural	(Lvov 1994)
Bunyaviridae	Orthobunyavirus	California encephalitis	California encephalitis	Artiodactyla	Bovidae	Ovis dalli	Ovis dalli	Dall sheep	No		natural	(Lvov 1994)
Bunyaviridae	Orthobunyavirus	California encephalitis	California encephalitis	Carnivora	Canidae	Vulpes lagopus	Alopex lagopus	Arctic fox, white fox	No		natural	(Lvov 1994)
Bunyaviridae	Orthobunyavirus	California encephalitis	California encephalitis	Carnivora	Canidae	Urocyon cinereoargenteus	Urocyon cinereoargenteus	gray fox	No		natural	(Lvov 1994)
Bunyaviridae	Orthobunyavirus	California encephalitis	California encephalitis	Carnivora	Canidae	Vulpes velox	Vulpes velox	swift fox	No		natural	(Lvov 1994)
Bunyaviridae	Orthobunyavirus	California encephalitis	California encephalitis	Carnivora	Canidae	Vulpes vulpes	Vulpes vulpes	red fox	No		natural	(Lvov 1994)
Bunyaviridae	Orthobunyavirus	California encephalitis	California encephalitis	Caniformia	Canifornidae		Canis lupus	wolf	No		natural	(Lvov 1994)
Bunyaviridae	Orthobunyavirus	California encephalitis	California encephalitis	Primates	Cercopithecidae	Macaca sinica	Macaca sinica	toque macaque	No		natural	(Lvov 1994)
Bunyaviridae	Orthobunyavirus	California encephalitis	California encephalitis	Artiodactyla	Cervidae	Alces alces	Alces alces	moose	No		natural	(Lvov 1994)
Bunyaviridae	Orthobunyavirus	California encephalitis	California encephalitis	Artiodactyla	Cervidae		Capreolus capreolus	roe deer	No		natural	(Lvov 1994)
Bunyaviridae	Orthobunyavirus	California encephalitis	California encephalitis	Artiodactyla	Cervidae	Cervus elaphus	Cervus elaphus	elk	No		natural	(Lvov 1994)
Bunyaviridae	Orthobunyavirus	California encephalitis	California encephalitis	Artiodactyla	Cervidae		Dama dama	fallow deer	No		natural	(Lvov 1994)
Bunyaviridae	Orthobunyavirus	California encephalitis	California encephalitis	Artiodactyla	Cervidae	Odocoileus hemionus	Odocoileus hemionus	mule deer	No		natural	(Lvov 1994)
Bunyaviridae	Orthobunyavirus	California encephalitis	California encephalitis	Artiodactyla	Cervidae	Odocoileus virginianus	Odocoileus virginianus	white-tailed deer	No		natural	(Lvov 1994)
Bunyaviridae	Orthobunyavirus	California encephalitis	California encephalitis	Didelphimorphia	Didelphidae	Didelphis virginiana	Didelphis virginiana	Virginia opossum	No		natural	(Lvov 1994)
Bunyaviridae	Orthobunyavirus	California encephalitis	California encephalitis	Perissodactyla	Equidae	Equus caballus	Equus caballus	horse	No		natural	(Lvov 1994)
Bunyaviridae	Orthobunyavirus	California encephalitis	California encephalitis	Lagomorpha	Leporidae	Lepus americanus	Lepus americanus	snowshoe rabbit	No		natural	(Lvov 1994)
Bunyaviridae	Orthobunyavirus	California encephalitis	California encephalitis	Lagomorpha	Leporidae	Lepus timidus	Lepus timidus	mountain hare	No		natural	(Lvov 1994)
Bunyaviridae	Orthobunyavirus	California encephalitis	California encephalitis	Lagomorpha	Leporidae	Sylvilagus floridanus	Sylvilagus floridanus	Eastern cottontail	No		natural	(Lvov 1994)
Bunyaviridae	Orthobunyavirus	California encephalitis	California encephalitis	Chiroptera	Pteropodidae		Myotis keenii	Keen's myotis (bat)	No		natural	(Lvov 1994)
Bunyaviridae	Orthobunyavirus	California encephalitis	California encephalitis	Artiodactyla	Suidae	Sus scrofa	Sus scrofa	pig	No		natural	(Lvov 1994)
Bunyaviridae	Orthobunyavirus	California encephalitis	California encephalitis	Carnivora	Ursidae	Ursus arctos	Ursus arctos	brown bear, grizzly bear	No		natural	(Lvov 1994)
Herpesviridae	Simplexvirus	Cercopithecine herpes virus 1	Cercopithecine herpes virus 1	Primates	Cercopithecidae		Colobus abyscimicus	black and white colobus	Yes	mortality	natural	(Loomis et al. 1981)
Herpesviridae	Simplexvirus	Cercopithecine herpes virus 1	Cercopithecine herpes virus 1	Primates	Cercopithecidae	Erythrocebus patas	Erythrocebus patas	patas monkey	Yes	mortality	natural	(Loomis et al. 1981)
Paramyxoviridae	Morbillivirus	Measles virus	Measles virus	Primates	Callitrichidae	Callithrix sp.	Callithrix sp.	marmoset	Yes	rash, fever, mortality	natural	(Levy and Mirkovic 1971)
Filoviridae	Ebolavirus	Zaire Ebola virus	Zaire ebolavirus	Chiroptera	Pteropodidae	Epomops franqueti	Epomops franqueti	Franquet's epauletted fruit bat	No		natural	(Leroy et al. 2005)
Filoviridae	Ebolavirus	Zaire Ebola virus	Zaire ebolavirus	Chiroptera	Pteropodidae	Hypsignathus monstrosus	Hypsignathus monstrosus	hammer-headed bat	No		natural	(Leroy et al. 2005)
Filoviridae	Ebolavirus	Zaire Ebola virus	Zaire ebolavirus	Chiroptera	Pteropodidae		Myonycteris torquata	little collared fruit bat	No		natural	(Leroy et al. 2005)
Picornaviridae	Hepatovirus	Hepatitis A virus	Hepatitis A virus	Primates	Hominidae	Pan troglodytes	Pan troglodytes	chimpanzee	No		natural	(LeDuc et al. 1981)
Hepadnaviridae	Orthohepadnavirus	Hepatitis B virus	Hepatitis B virus	Primates	Atelidae	Lagothrix lagotricha	Lagothrix lagotricha	woolly monkey	Yes	flulike symptoms	natural	(Lanford et al. 1998)
Herpesviridae	Simplexvirus	Human Herpesvirus 1	Human Herpesvirus 1	Primates	Hylobatidae	Hylobates lar	Hylobates lar	white-handed gibbon	Yes	mortality	natural (captive)	(Landolfi et al. 2005)
Filoviridae	Marburgvirus	Marburg virus	Lake Victoria marburgvirus	Chiroptera	Pteropodidae	Rousettus aegyptiacus	Rousettus aegyptiacus	Egyptian fruit bat, Egyptian rousette	No		natural	(Laminger and Prinz 2010)
Bunyaviridae	Phlebovirus	Rift Valley fever virus	Rift Valley fever virus	Artiodactyla	Bovidae	Syncerus caffer	Syncerus caffer	African buffalo	Yes	fever, abortion	natural	(Labeaud et al. 2011)
Bunyaviridae	Phlebovirus	Rift Valley fever virus	Rift Valley fever virus	Artiodactyla	Bovidae	Capra hircus	Capra hircus	goat	Yes	fever, abortion	natural	(Ksiazek et al. 1989)
Bunyaviridae	Hantavirus	Seoul virus	Seoul virus	Rodentia	Muridae	Rattus norvegicus	Rattus norvegicus	brown rat	No		experimental	(Klein 2004)
Togaviridae	Alphavirus	Western equine encephalitis virus	Western equine encephalitis virus	Lagomorpha	Leporidae	Lepus americanus	Lepus americanus	snowshoe hare	No		natural	(Kiorpes and Yuill 1975)
Togaviridae	Alphavirus	Eastern equine encephalitis virus	Eastern equine encephalitis virus	Rodentia	Caviidae	Cavia porcellus	Cavia porcellus	guinea pig	No		experimental	(King 1939)
Hepadnaviridae	Orthohepadnavirus	Hepatitis B virus	Hepatitis B virus	Primates	Cercopithecidae	Papio ursinus	Papio ursinus	Chacma baboon	No		experimental	(Kedda et al. 2000)
Bunyaviridae	Hantavirus	Puumala virus	Puumala virus	Rodentia	Cricetidae	Myodes glareolus	Clethrionomys glareolus	bank vole	No		natural	(Kallio et al. 2007)
Arenaviridae	Arenavirus	Machupo virus	Machupo virus	Rodentia	Cricetidae	Calomys callosus	Calomys callosus	large vesper mouse	No		experimental	(Johnson et al. 1965)
Poxviridae	Orthopoxvirus	Monkeypox virus	Monkeypox virus	Rodentia	Sciuridae	Funisciurus anerythrus	Funisciurus anerythrus	Thomas' rope squirrel	Yes	mortality	natural	(Dumbell et al. 1999, Hutson et al. 2007)
Herpesviridae	Simplexvirus	Human Herpesvirus 1	Human Herpesvirus 1	Primates	Callitrichidae	Callithrix jacchus	Callithrix jacchus	marmoset	Yes	mortality	natural	(Huemer et al. 2002)
Hepadnaviridae	Orthohepadnavirus	Hepatitis B virus	Hepatitis B virus	Primates	Hylobatidae		Hylobates agilis	agile gibbon	No		natural	(Huang et al. 2009)
Hepadnaviridae	Orthohepadnavirus	Hepatitis B virus	Hepatitis B virus	Primates	Hylobatidae		Nomascus gabriellae	red, yellow, or buff-cheeked gibbon	No		natural	(Huang et al. 2009)
Hepadnaviridae	Orthohepadnavirus	Hepatitis B virus	Hepatitis B virus	Primates	Hylobatidae		Nomascus leucogenys	white-cheeked gibbon	No		natural	(Huang et al. 2009)
Rhabdoviridae	Lyssavirus	Australian bat lyssavirus	Australian bat lyssavirus	Chiroptera	Emballonuridae	Saccolaimus flaviventris	Saccolaimus flaviventris	yellow-bellied sheath-tailed bat	Yes	rabieslike lesions, inflammation and/or symptoms	natural	(Hooper et al. 1999)
Rhabdoviridae	Lyssavirus	Australian bat lyssavirus	Australian bat lyssavirus	Chiroptera	Pteropodidae	Pteropus scapulatus	Pteropus scapulatus	little red flying fox	Yes	rabieslike lesions, inflammation and/or symptoms	natural	(Hooper et al. 1999)
Flaviviridae	Flavivirus	Yellow fever virus	Yellow fever virus	Primates	Atelidae	Alouatta caraya	Alouatta caraya	Black howler monkey	Yes	mortality	natural	(Holzmann et al. 2010)
Flaviviridae	Flavivirus	West Nile virus	West Nile virus	Rodentia	Sciuridae	Sciurus carolinensis	Sciurus carolinensis	Eastern grey squirrel	Yes	mortality	natural	(Heinz-Taheny et al. 2004)
Flaviviridae	Flavivirus	West Nile virus	West Nile virus	Rodentia	Sciuridae	Sciurus niger	Sciurus niger	Eastern fox squirrel	Yes	mortality	natural	(Heinz-Taheny et al. 2004)
Paramyxoviridae	Morbillivirus	Measles virus	Measles virus	Primates	Pongidae	Gorilla gorilla	Gorilla gorilla	gorilla	Yes	mortality	natural	(Hastings et al. 1991)
Flaviviridae	Flavivirus	St. Louis encephalitis virus	St. Louis encephalitis virus	Lagomorpha	Leporidae	Lepus californicus	Lepus californicus	black-tailed jackrabbit	No		experimental	(Hardy et al. 1974a)
Togaviridae	Alphavirus	Western equine encephalitis virus	Western equine encephalitis virus	Rodentia	Cricetidae	Peromyscus maniculatus	Peromyscus maniculatus	deer mouse	No		experimental	(Hardy et al. 1974b)
Togaviridae	Alphavirus	Western equine encephalitis virus	Western equine encephalitis virus	Rodentia	Sciuridae	Ammospermophilus nelsoni	Ammospermophilus nelsoni	San Joaquin antelope squirrel	No		experimental	(Hardy et al. 1974b)
Bunyaviridae	Orthobunyavirus	California encephalitis	California encephalitis	Perissodactyla	Equidae	Equus caballus	Equus caballus	horse	Not Reported	serial bleedings from 2 sick horses suggestive, not definitive (Hammon)	natural	(Hammon and Reeves 1952)
Togaviridae	Alphavirus	Western equine encephalitis virus	Western equine encephalitis virus	Perissodactyla	Equidae	Equus caballus	Equus caballus	horse	Yes	fever, anorexia, depression	natural	(Hammon et al. 1943)
Picobirnaviridae	Picobirnavirus	Picobirnavirus	Picobirnavirus	Pilosa	Myrmecophagidae	Myrmecophaga tridactyla	Myrmecophaga tridactyla	giant anteater	No		natural (in zoo)	(Haga et al. 1999)
Poxviridae	Orthopoxvirus	Monkeypox virus	Monkeypox virus	Rodentia	Sciuridae	Cynomys ludovicianus	Cynomys ludovicianus	black-tailed prairie dog	Yes	fever, rash, mortality	natural (but in captive animals)	(Guarner et al. 2004)
Reoviridae	Rotavirus	Rotavirus C	Rotavirus C	Artiodactyla	Suidae	Sus scrofa	Sus scrofa	pig	Yes	diarrhea	natural	(Gouvea et al. 1991)
Herpesviridae	Simplexvirus	Cercopithecine herpes virus 1	Cercopithecine herpes virus 1	Primates	Cebidae	Cebus spp.	Cebus spp.	capuchin monkey	Yes	mortality	natural (but in captive animals)	(Gay and Holden 1933)
Arenaviridae	Arenavirus	Whitewater Arroyo virus	Whitewater Arroyo virus	Rodentia	Cricetidae	Neotoma albigula	Neotoma albigula	white-throated woodrat	No		experimental	(Fulhorst et al. 2001)
Arenaviridae	Arenavirus	Guanarito virus	Guanarito virus	Rodentia	Cricetidae	Zygodontomys brevicauda	Zygodontomys brevicauda	short-tailed cane mouse	No		experimental	(Fulhorst et al. 1999a, Fulhorst et al. 1999b)
Hepeviridae	Hepevirus	Hepatitis E virus	Hepatitis E virus	Artiodactyla	Bovidae	Bos taurus	Bos taurus	cattle	No			(Forgach et al. 2010)
Hepeviridae	Hepevirus	Hepatitis E virus	Hepatitis E virus	Artiodactyla	Bovidae	Bubalus bubalis	Bubalus bubalis	Asian water buffalo	No			(Forgach et al. 2010)
Hepeviridae	Hepevirus	Hepatitis E virus	Hepatitis E virus	Artiodactyla	Bovidae	Capra hircus	Capra hircus	goat	No			(Forgach et al. 2010)
Hepeviridae	Hepevirus	Hepatitis E virus	Hepatitis E virus	Artiodactyla	Bovidae	Ovis aries	Ovis aries	sheep	No			(Forgach et al. 2010)
Hepeviridae	Hepevirus	Hepatitis E virus	Hepatitis E virus	Caniformia	Canifornidae		Canis familiaris	dog	No			(Forgach et al. 2010)
Hepeviridae	Hepevirus	Hepatitis E virus	Hepatitis E virus	Caniformia	Canifornidae	Canis lupus	Canis lupus	gray wolf	No			(Forgach et al. 2010)
Hepeviridae	Hepevirus	Hepatitis E virus	Hepatitis E virus	Primates	Cercopithecidae	Macaca fuscata	Macaca fuscata	Japanese macaque	No			(Forgach et al. 2010)
Hepeviridae	Hepevirus	Hepatitis E virus	Hepatitis E virus	Artiodactyla	Cervidae		Capreolus capreolus	roe deer	No		natural	(Forgach et al. 2010)
Hepeviridae	Hepevirus	Hepatitis E virus	Hepatitis E virus	Artiodactyla	Cervidae	Cervus elaphus	Cervus elaphus	red deer	No		natural	(Forgach et al. 2010)
Hepeviridae	Hepevirus	Hepatitis E virus	Hepatitis E virus	Primates	Hominidae	Pan troglodytes	Pan troglodytes	chimp	No			(Forgach et al. 2010)
Hepeviridae	Hepevirus	Hepatitis E virus	Hepatitis E virus	Rodentia	Muridae	Mus musculus	Mus musculus	mouse	No			(Forgach et al. 2010)
Hepeviridae	Hepevirus	Hepatitis E virus	Hepatitis E virus	Rodentia	Muridae	Rattus rattus	Rattus rattus	black rat	No			(Forgach et al. 2010)
Filoviridae	Ebolavirus	Cote Divoire Ebola virus	Cote D'ivoire Ebola virus	Primates	Hominidae	Pan troglodytes	Pan troglodytes	chimpanzee	Yes	mortality	natural	(Formenty et al. 1999)
Flaviviridae	Flavivirus	Japanese encephalitis virus	Japanese encephalitis virus	Artiodactyla	Suidae	Sus scrofa	Sus scrofa	pig	No		natural	(Nitatpattana et al. 2011)
Togaviridae	Alphavirus	Venezuelan equine encephalitis virus	Venezuelan equine encephalitis virus	Perissodactyla	Equidae	Equus caballus	Equus caballus	horse	Yes	mortality	natural	(Estrada-Franco et al. 2004, Oberste 2009)
Bunyaviridae	Nairovirus	Crimean_Congo haemorrhagic fever virus	Crimean-Congo haemorrhagic fever virus	Artiodactyla	Bovidae	Aepyceros melampus	Aepyceros melampus	impala	No			(Sonenshine 1993, Ergonul 2006)
Bunyaviridae	Nairovirus	Crimean_Congo haemorrhagic fever virus	Crimean-Congo haemorrhagic fever virus	Artiodactyla	Bovidae	Alcelaphus buselaphus	Alcelaphus buselaphus	hartebeest	No			(Sonenshine 1993, Ergonul 2006)
Bunyaviridae	Nairovirus	Crimean_Congo haemorrhagic fever virus	Crimean-Congo haemorrhagic fever virus	Artiodactyla	Bovidae	Antidorcas marsupialis	Antidorcas marsupialis	springbok	No			(Sonenshine 1993, Ergonul 2006)
Bunyaviridae	Nairovirus	Crimean_Congo haemorrhagic fever virus	Crimean-Congo haemorrhagic fever virus	Artiodactyla	Bovidae		Bos primigenius	aurochs/urus (cattle)	No			(Sonenshine 1993, Ergonul 2006)
Bunyaviridae	Nairovirus	Crimean_Congo haemorrhagic fever virus	Crimean-Congo haemorrhagic fever virus	Artiodactyla	Bovidae	Capra hircus	Capra hircus	goat	No			(Sonenshine 1993, Ergonul 2006)
Bunyaviridae	Nairovirus	Crimean_Congo haemorrhagic fever virus	Crimean-Congo haemorrhagic fever virus	Artiodactyla	Bovidae	Damaliscus pygargus	Damaliscus pygargus	blesbok	No			(Sonenshine 1993, Ergonul 2006)
Bunyaviridae	Nairovirus	Crimean_Congo haemorrhagic fever virus	Crimean-Congo haemorrhagic fever virus	Artiodactyla	Bovidae	Hippotragus niger	Hippotragus niger	sable antelope	No			(Sonenshine 1993, Ergonul 2006)
Bunyaviridae	Nairovirus	Crimean_Congo haemorrhagic fever virus	Crimean-Congo haemorrhagic fever virus	Artiodactyla	Bovidae	Kobus ellipsiprymnus	Kobus ellipsiprymnus	waterbuck	No			(Sonenshine 1993, Ergonul 2006)
Bunyaviridae	Nairovirus	Crimean_Congo haemorrhagic fever virus	Crimean-Congo haemorrhagic fever virus	Artiodactyla	Bovidae	Oryx gazella	Oryx gazella	gemsbok	No			(Sonenshine 1993, Ergonul 2006)
Bunyaviridae	Nairovirus	Crimean_Congo haemorrhagic fever virus	Crimean-Congo haemorrhagic fever virus	Artiodactyla	Bovidae	Ovis aries	Ovis aries	sheep	No			(Sonenshine 1993, Ergonul 2006)
Bunyaviridae	Nairovirus	Crimean_Congo haemorrhagic fever virus	Crimean-Congo haemorrhagic fever virus	Artiodactyla	Bovidae	Redunca arundinum	Redunca arundinum	Southern reedbuck	No			(Sonenshine 1993, Ergonul 2006)
Bunyaviridae	Nairovirus	Crimean_Congo haemorrhagic fever virus	Crimean-Congo haemorrhagic fever virus	Artiodactyla	Bovidae	Redunca fulvorufula	Redunca fulvorufula	Mountain reedbuck	No			(Sonenshine 1993, Ergonul 2006)
Bunyaviridae	Nairovirus	Crimean_Congo haemorrhagic fever virus	Crimean-Congo haemorrhagic fever virus	Artiodactyla	Bovidae	Syncerus caffer	Syncerus caffer	buffalo	No			(Sonenshine 1993, Ergonul 2006)
Bunyaviridae	Nairovirus	Crimean_Congo haemorrhagic fever virus	Crimean-Congo haemorrhagic fever virus	Artiodactyla	Bovidae	Taurotragus oryx	Taurotragus oryx	eland	No			(Sonenshine 1993, Ergonul 2006)
Bunyaviridae	Nairovirus	Crimean_Congo haemorrhagic fever virus	Crimean-Congo haemorrhagic fever virus	Artiodactyla	Bovidae	Tragelaphus angasii	Tragelaphus angasii	nyala	No			(Sonenshine 1993, Ergonul 2006)
Bunyaviridae	Nairovirus	Crimean_Congo haemorrhagic fever virus	Crimean-Congo haemorrhagic fever virus	Artiodactyla	Bovidae	Tragelaphus strepsiceros	Tragelaphus strepsiceros	kudu	No			(Sonenshine 1993, Ergonul 2006)
Bunyaviridae	Nairovirus	Crimean_Congo haemorrhagic fever virus	Crimean-Congo haemorrhagic fever virus	Artiodactyla	Camelidae	Camelus bactrianus	Camelus bactrianus	bactrian camel	No			(Sonenshine 1993, Ergonul 2006)
Bunyaviridae	Nairovirus	Crimean_Congo haemorrhagic fever virus	Crimean-Congo haemorrhagic fever virus	Artiodactyla	Camelidae	Camelus dromedarius	Camelus dromedarius	dromedarian camel	No			(Sonenshine 1993, Ergonul 2006)
Bunyaviridae	Nairovirus	Crimean_Congo haemorrhagic fever virus	Crimean-Congo haemorrhagic fever virus	Caniformia	Canifornidae		Canis familiaris	domestic dog	No			(Sonenshine 1993, Ergonul 2006)
Bunyaviridae	Nairovirus	Crimean_Congo haemorrhagic fever virus	Crimean-Congo haemorrhagic fever virus	Caniformia	Canifornidae	Canis lupus	Canis lupus	gray wolf	No			(Sonenshine 1993, Ergonul 2006)
Bunyaviridae	Nairovirus	Crimean_Congo haemorrhagic fever virus	Crimean-Congo haemorrhagic fever virus	Proboscidea	Elephantidae	Loxodonta africana	Loxodonta africana	African elephant	No			(Sonenshine 1993, Ergonul 2006)
Bunyaviridae	Nairovirus	Crimean_Congo haemorrhagic fever virus	Crimean-Congo haemorrhagic fever virus	Perissodactyla	Equidae	Equus asinus	Equus burchelli	zebra	No			(Sonenshine 1993, Ergonul 2006)
Bunyaviridae	Nairovirus	Crimean_Congo haemorrhagic fever virus	Crimean-Congo haemorrhagic fever virus	Perissodactyla	Equidae	Equus burchellii	Equus burchellii	plains zebra	No			(Sonenshine 1993, Ergonul 2006)
Bunyaviridae	Nairovirus	Crimean_Congo haemorrhagic fever virus	Crimean-Congo haemorrhagic fever virus	Artiodactyla	Giraffidae	Giraffa camelopardalis	Giraffa camelopardalis	giraffe	No			(Sonenshine 1993, Ergonul 2006)
Bunyaviridae	Nairovirus	Crimean_Congo haemorrhagic fever virus	Crimean-Congo haemorrhagic fever virus	Rodentia	Hystricidae	Hystrix africaeaustralis	Hystrix africaeaustralis	cape porcupine	No			(Sonenshine 1993, Ergonul 2006)
Bunyaviridae	Nairovirus	Crimean_Congo haemorrhagic fever virus	Crimean-Congo haemorrhagic fever virus	Lagomorpha	Leporidae	Lepus capensis	Lepus capensis	cape, common, brown hare	No			(Sonenshine 1993, Ergonul 2006)
Bunyaviridae	Nairovirus	Crimean_Congo haemorrhagic fever virus	Crimean-Congo haemorrhagic fever virus	Lagomorpha	Leporidae	Lepus saxatilis	Lepus saxatilis	scrub hare	No			(Sonenshine 1993, Ergonul 2006)
Bunyaviridae	Nairovirus	Crimean_Congo haemorrhagic fever virus	Crimean-Congo haemorrhagic fever virus	Lagomorpha	Leporidae	Sylvicapra grimmia	Sylvicapra grimmia	common duiker	No			(Sonenshine 1993, Ergonul 2006)
Bunyaviridae	Nairovirus	Crimean_Congo haemorrhagic fever virus	Crimean-Congo haemorrhagic fever virus	Rodentia	Muridae	Micaelamys namaquensis	Aethomys namaquensis	namaqua rock rat	No			(Sonenshine 1993, Ergonul 2006)
Bunyaviridae	Nairovirus	Crimean_Congo haemorrhagic fever virus	Crimean-Congo haemorrhagic fever virus	Rodentia	Muridae	Mastomys coucha	Mastomys coucha	Southern multimammate mouse	No			(Sonenshine 1993, Ergonul 2006)
Bunyaviridae	Nairovirus	Crimean_Congo haemorrhagic fever virus	Crimean-Congo haemorrhagic fever virus	Rodentia	Muridae	Meriones hurrianae	Meriones hurrianae	Indian desert jird	No			(Sonenshine 1993, Ergonul 2006)
Bunyaviridae	Nairovirus	Crimean_Congo haemorrhagic fever virus	Crimean-Congo haemorrhagic fever virus	Rodentia	Muridae	Rattus norvegicus	Rattus norvegicus	brown rat	No			(Sonenshine 1993, Ergonul 2006)
Bunyaviridae	Nairovirus	Crimean_Congo haemorrhagic fever virus	Crimean-Congo haemorrhagic fever virus	Rodentia	Muridae	Rattus rattus	Rattus rattus	black rat	No			(Sonenshine 1993, Ergonul 2006)
Bunyaviridae	Nairovirus	Crimean_Congo haemorrhagic fever virus	Crimean-Congo haemorrhagic fever virus	Rodentia	Muridae	Rhabdomys pumilio	Rhabdomys pumilio	striped mouse	No			(Sonenshine 1993, Ergonul 2006)
Bunyaviridae	Nairovirus	Crimean_Congo haemorrhagic fever virus	Crimean-Congo haemorrhagic fever virus	Rodentia	Muridae	Gerbilliscus brantsii	Tatera brantsii	highveld gerbil	No			(Sonenshine 1993, Ergonul 2006)
Bunyaviridae	Nairovirus	Crimean_Congo haemorrhagic fever virus	Crimean-Congo haemorrhagic fever virus	Rodentia	Muridae	Tatera indica	Tatera indica	Indian gerbil	No			(Sonenshine 1993, Ergonul 2006)
Bunyaviridae	Nairovirus	Crimean_Congo haemorrhagic fever virus	Crimean-Congo haemorrhagic fever virus	Rodentia	Muridae	Gerbilliscus leucogaster	Tatera leucogaster	highveld gerbil	No			(Sonenshine 1993, Ergonul 2006)
Bunyaviridae	Nairovirus	Crimean_Congo haemorrhagic fever virus	Crimean-Congo haemorrhagic fever virus	Insectivora	Mustelidae		Atelerex spp.	hedgehog	No			(Sonenshine 1993, Ergonul 2006)
Bunyaviridae	Nairovirus	Crimean_Congo haemorrhagic fever virus	Crimean-Congo haemorrhagic fever virus	Rodentia	Pedetidae	Pedetes capensis	Pedetes capensis	South African spring hare	No			(Sonenshine 1993, Ergonul 2006)
Bunyaviridae	Nairovirus	Crimean_Congo haemorrhagic fever virus	Crimean-Congo haemorrhagic fever virus	Perissodactyla	Rhinocerotidae	Ceratotherium simum	Ceratotherium simum	white rhinoceros	No			(Sonenshine 1993, Ergonul 2006)
Bunyaviridae	Nairovirus	Crimean_Congo haemorrhagic fever virus	Crimean-Congo haemorrhagic fever virus	Perissodactyla	Rhinocerotidae	Diceros bicornis	Diceros bicornis	black rhinoceros	No			(Sonenshine 1993, Ergonul 2006)
Bunyaviridae	Nairovirus	Crimean_Congo haemorrhagic fever virus	Crimean-Congo haemorrhagic fever virus	Rodentia	Sciuridae	Xerus inauris	Xerus inauris	cape ground squirrel	No			(Sonenshine 1993, Ergonul 2006)
Bunyaviridae	Nairovirus	Crimean_Congo haemorrhagic fever virus	Crimean-Congo haemorrhagic fever virus	Artiodactyla	Suidae	Phacochoerus aethiopicus	Phacochoerus aethiopicus	desert warthog	No			(Sonenshine 1993, Ergonul 2006)
Flaviviridae	Flavivirus	St. Louis encephalitis virus	St. Louis encephalitis virus	Carnivora	Canidae	Urocyon cinereoargenteus	Urocyon cinereoargenteus	gray fox	No			(Emmons and Lennette 1967)
Flaviviridae	Flavivirus	Tick_borne encephalitis virus	Tick-borne encephalitis virus	Rodentia	Cricetidae	Myodes glareolus	Clethrionomys glareolus	bank vole	No			(Dobler 2010)
Arenaviridae	Arenavirus	Lassa virus	Lassa virus	Rodentia	Muridae	Mastomys natalensis	Mastomys natalensis	natal multimammate mouse	Yes	gross lesions	natural	(Demartini et al. 1975)
Togaviridae	Alphavirus	Venezuelan equine encephalitis virus	Venezuelan equine encephalitis virus	Rodentia	Cricetidae	Sigmodon hispidus	Sigmodon hispidus	Hispid cotton rat	No		experimental	(Deardorff et al. 2009)
Flaviviridae	Flavivirus	Dengue virus	Dengue virus	Rodentia	Cricetidae		Oecomys spp.	rice rat	No			(de Thoisy et al. 2009)
Flaviviridae	Flavivirus	Dengue virus	Dengue virus	Rodentia	Cricetidae		Oryzomys megacephalus	large-headed rice rat	No			(de Thoisy et al. 2009)
Flaviviridae	Flavivirus	Dengue virus	Dengue virus	Rodentia	Cricetidae	Zygodontomys brevicaudata	Zygodontomys brevicaudata	short-tailed cane mouse	No			(de Thoisy et al. 2009)
Flaviviridae	Flavivirus	Dengue virus	Dengue virus	Didelphimorphia	Didelphidae		Caluromys philander	bare-tailed woolly opossum	No			(de Thoisy et al. 2009)
Flaviviridae	Flavivirus	Dengue virus	Dengue virus	Didelphimorphia	Didelphidae		Didelphis marsupialis	common opossum	No			(de Thoisy et al. 2009)
Flaviviridae	Flavivirus	Dengue virus	Dengue virus	Didelphimorphia	Didelphidae		Marmosa murina	Linnaeus' mouse opossum	No			(de Thoisy et al. 2009)
Flaviviridae	Flavivirus	Dengue virus	Dengue virus	Didelphimorphia	Didelphidae		Marmosops parvidens	delicate slender opossum	No			(de Thoisy et al. 2009)
Flaviviridae	Flavivirus	Dengue virus	Dengue virus	Didelphimorphia	Didelphidae		Micoureus demerarae	woolly mouse opossum	No			(de Thoisy et al. 2009)
Flaviviridae	Flavivirus	Dengue virus	Dengue virus	Didelphimorphia	Didelphidae		Philander opossum	Philander opossum	No			(de Thoisy et al. 2009)
Flaviviridae	Flavivirus	Dengue virus	Dengue virus	Rodentia	Echimyidae		Mesomys hispidus	spiny tree rat	No			(de Thoisy et al. 2009)
Flaviviridae	Flavivirus	Dengue virus	Dengue virus	Chiroptera	Phyllostomidae		Artibeus planirostris	flat-faced fruit eating bat	No			(de Thoisy et al. 2009)
Flaviviridae	Flavivirus	Dengue virus	Dengue virus	Chiroptera	Phyllostomidae		Carollia perspicillata		No			(de Thoisy et al. 2009)
Flaviviridae	Flavivirus	Dengue virus	Dengue virus	Rodentia	Sciuridae	Proechimys cayennensis	Proechimys cayennensis	cayenne spiny rat	No			(de Thoisy et al. 2009)
Flaviviridae	Flavivirus	Dengue virus	Dengue virus	Rodentia	Sciuridae	Proechimys cayennensis	Proechimys cuvieri	Cuvier's spiny rat	No			(de Thoisy et al. 2009)
Flaviviridae	Flavivirus	West Nile virus	West Nile virus	Chiroptera	Vespertilionidae	Eptesicus fuscus	Eptesicus fuscus	big brown bat	No		experimental	(Davis et al. 2005)
Paramyxoviridae	Morbillivirus	Measles virus	Measles virus	Primates	Cercopithecidae	Macaca fuscata	Macaca fuscata	Japanese macaque	Yes	anorexia, rash, mortality	natural	(Choi et al. 1999)
Togaviridae	Alphavirus	Eastern equine encephalitis virus	Eastern equine encephalitis virus	Perissodactyla	Equidae	Equus caballus	Equus caballus	horse	Yes	weakness, ataxia	natural (domestic animals)	(Chenier et al. 2008)
Filoviridae	Marburgvirus	Marburg virus	Lake Victoria marburgvirus	Chiroptera	Hipposideridae	Hipposideros sp.	Hipposideros sp.	roundleaf bat	No		natural	(CFSPH 2009)
Filoviridae	Marburgvirus	Marburg virus	Lake Victoria marburgvirus	Chiroptera	Pteropodidae	Epomops franqueti	Epomops franqueti	Franquett's epauletted fruit bat	No		natural	(CFSPH 2009)
Filoviridae	Marburgvirus	Marburg virus	Lake Victoria marburgvirus	Chiroptera	Pteropodidae	Hypsignathus monstrosus	Hypsignathus monstrosus	hammer-headed bat	No		natural	(CFSPH 2009)
Filoviridae	Marburgvirus	Marburg virus	Lake Victoria marburgvirus	Chiroptera	Pteropodidae	Micropteropus pusillus	Micropteropus pusillus	Pete's dwarfed epauletted fruit bat	No		natural	(CFSPH 2009)
Flaviviridae	Flavivirus	Wesselsbron virus	Wesselsbron virus	Artiodactyla	Bovidae	Ovis aries	Ovis aries	sheep	Yes	fever, anorexia, mortality in lambs; abortion in ewes	natural	(CFSPH 2009)
Flaviviridae	Flavivirus	Wesselsbron virus	Wesselsbron virus	Artiodactyla	Bovidae	Bos spp.	Bos spp.	cattle	No		natural	(CFSPH 2009)
Flaviviridae	Flavivirus	Wesselsbron virus	Wesselsbron virus	Artiodactyla	Bovidae	Capra hircus	Capra hircus	goat	No		natural	(CFSPH 2009)
Flaviviridae	Flavivirus	Wesselsbron virus	Wesselsbron virus	Perissodactyla	Equidae	Equus caballus	Equus caballus	horse	No		natural	(CFSPH 2009)
Flaviviridae	Flavivirus	Wesselsbron virus	Wesselsbron virus	Artiodactyla	Suidae	Sus scrofa	Sus scrofa	pig	No		natural	(CFSPH 2009)
Herpesviridae	Simplexvirus	Cercopithecine herpes virus 1	Cercopithecine herpes virus 1	Primates	Cercopithecidae	Macaca fascicularis	Macaca fascicularis	crab-eating macaque	Yes	mortality	natural (in captive monkeys)	(Carlson et al. 1997)
Arenaviridae	Arenavirus	Junin virus	Machupo virus	Rodentia	Muridae	Akodon azarae	Akodon azarae	Azara's grass mouse	No		experimental	(Carballal et al. 1988)
Flaviviridae	Flavivirus	Japanese encephalitis virus	Japanese encephalitis virus	Perissodactyla	Equidae	Equus caballus	Equus caballus	horse	Yes	fever, weakness, neonatal mortality	natural	(Burns 1949)
Bunyaviridae	Orthobunyavirus	California encephalitis	California encephalitis	Lagomorpha	Leporidae	Lepus americanus	Lepus americanus	snowshoe rabbit	Yes	sluggishness, emaciation	natural	(Burgdorfer et al. 1961)
Flaviviridae	Flavivirus	St. Louis encephalitis virus	St. Louis encephalitis virus	Cetacea	Delphinidae	Orcinus orca	Orcinus orca	killer whale	Yes	reduced appetite, lethargy, mortality	natural	(Buck et al. 1993)
Togaviridae	Alphavirus	Venezuelan equine encephalitis virus	Venezuelan equine encephalitis virus	Didelphimorphia	Didelphidae	Didelphis virginiana	Didelphis virginiana	Virginia opossum	No		experimental (vaccine study)	(Bowen et al. 1973, Williams and Barker 2001)
Flaviviridae	Flavivirus	Kyasanur Forest disease virus	Kyasanur Forest disease virus	Rodentia	Soricidae	Suncus murinus	Suncus murinus	Asian house shrew	No		experimental	(Boshell 1969)
Bunyaviridae	Phlebovirus	Rift Valley fever virus	Rift Valley fever virus	Chiroptera	Hipposideridae	Hipposideros abae	Hipposideros abae	Aba roundleaf bat	No		experimental	(Bird et al. 2009)
Flaviviridae	Flavivirus	Yellow fever virus	Yellow fever virus	Primates	Cercopithecidae	Erythrocebus patas	Erythrocebus patas	patas monkey	No		experimental	(Bauer 1930)
Flaviviridae	Flavivirus	Yellow fever virus	Yellow fever virus	Primates	Atelidae	Alouatta seniculus	Alouatta seniculus	Red howler monkey	Yes	mortality	natural	(Auguste et al. 2010)
Reoviridae	Rotavirus	Rotavirus A	Rotavirus A	Primates	Pongidae	Gorilla gorilla	Gorilla gorilla	gorilla	Yes	diarrhea	natural	(Ashley et al. 1978)
Picornaviridae	Hepatovirus	Hepatitis A virus	Hepatitis A virus	Primates	Cercopithecidae	Chlorocebus aethiops	Chlorocebus aethiops	vervet monkey	Yes	flulike symptoms	natural	(Andzhaparidze et al. 1987a)
Picornaviridae	Hepatovirus	Hepatitis A virus	Hepatitis A virus	Primates	Cercopithecidae	Macaca arctoides	Macaca arctoides	stump-tailed macaque	Yes	flulike symptoms	natural	(Andzhaparidze et al. 1987b)
Flaviviridae	Flavivirus	Dengue virus	Dengue virus	Primates	Hominidae		Pongo borneo	Bornean orangutan	No			(Aguilar-Setien et al. 2008)
Flaviviridae	Flavivirus	Dengue virus	Dengue virus	Primates	Hominidae	Pongo pygmaeus	Pongo pygmaeus	Sumatran orangutan	No			(Aguilar-Setien et al. 2008)
Togaviridae	Alphavirus	Mayaro virus	Mayaro virus	Primates	Pitheciidae	Pithecia pithecia	Pithecia pithecia	white-faced saki	Not Reported
Togaviridae	Alphavirus	Mayaro virus	Mayaro virus	Primates	Pitheciidae	Pithecia sp.	Pithecia sp.	saki monkey	Not Reported
Paramyxoviridae	Morbillivirus	Measles virus	Measles virus	Primates	Pitheciidae	Pithecia monachus	Pithecia monachus	monk saki	Not Reported
Flaviviridae	Flavivirus	Yellow fever virus	Yellow fever virus	Primates	Pitheciidae	Pithecia pithecia	Pithecia pithecia	white-faced saki	Not Reported
Flaviviridae	Flavivirus	St. Louis encephalitis virus	St. Louis encephalitis virus	Artiodactyla	Antilocapridae	Antilocapra americana	Antilocapra americana	pronghorn antelope	Not Reported
Paramyxoviridae	Morbillivirus	Measles virus	Measles virus	Primates	Aotidae	Aotus azarae	Aotus azarai	Southern owl monkey, night monkey	Not Reported
Picornaviridae	Hepatovirus	Hepatitis A virus	Hepatitis A virus	Primates	Atelidae	Lagothrix lagotricha	Lagothrix lagotricha	common wooly monkey	Not Reported
Togaviridae	Alphavirus	Mayaro virus	Mayaro virus	Primates	Atelidae	Alouatta seniculus	Alouatta seniculus	Red howler monkey	Not Reported
Togaviridae	Alphavirus	Mayaro virus	Mayaro virus	Primates	Atelidae	Alouatta belzebul	Alouatta belzebul	red-handed howler monkey	Not Reported
Togaviridae	Alphavirus	Mayaro virus	Mayaro virus	Primates	Atelidae	Alouatta palliata	Alouatta palliata	mantled howler monkey	Not Reported
Flaviviridae	Flavivirus	St. Louis encephalitis virus	St. Louis encephalitis virus	Primates	Atelidae	Ateles paniscus	Ateles paniscus	black spider monkeys	Not Reported
Bunyaviridae	Orthobunyavirus	Jamestown canyon virus	California encephalitis	Artiodactyla	Bovidae	Bison bison	Bison bison	American bison	Not Reported
Bunyaviridae	Orthobunyavirus	Jamestown canyon virus	California encephalitis	Artiodactyla	Bovidae	Ovis dalli	Ovis dalli	Dall sheep	Not Reported
Reoviridae	Orbivirus	Orungo virus	Orungo virus	Artiodactyla	Bovidae	Capra hircus	Capra hircus	goat	Not Reported
Bunyaviridae	Phlebovirus	Rift Valley fever virus	Rift Valley fever virus	Artiodactyla	Bovidae	Aepyceros melampus	Aepyceros melampus	impala	Not Reported
Bunyaviridae	Phlebovirus	Rift Valley fever virus	Rift Valley fever virus	Artiodactyla	Bovidae	Connochaetes taurinus	Connochaetes taurinus	blue wildebeest	Not Reported
Bunyaviridae	Phlebovirus	Rift Valley fever virus	Rift Valley fever virus	Artiodactyla	Bovidae	Hippotragus niger	Hippotragus niger	sable antelope	Not Reported
Bunyaviridae	Phlebovirus	Rift Valley fever virus	Rift Valley fever virus	Artiodactyla	Bovidae	Kobus ellipsiprymnus	Kobus ellipsiprymnus	waterbuck	Not Reported
Bunyaviridae	Phlebovirus	Rift Valley fever virus	Rift Valley fever virus	Artiodactyla	Bovidae	Bison bison	Bison bison	American bison	Not Reported
Bunyaviridae	Phlebovirus	Rift Valley fever virus	Rift Valley fever virus	Artiodactyla	Bovidae	Connochaetes gnou	Connochaetes gnou	black wildebeest, white-tailed gnou	Not Reported
Togaviridae	Alphavirus	Sindbis virus	Sindbis virus	Artiodactyla	Bovidae	Ovis aries	Ovis aries	sheep	Not Reported
Flaviviridae	Flavivirus	Yellow fever virus	Yellow fever virus	Primates	Callitrichidae	Callithrix jacchus	Callithrix jacchus	common marmoset	Not Reported
Reoviridae	Orbivirus	Orungo virus	Orungo virus	Artiodactyla	Camelidae	Camelus dromedarius	Camelus dromedarius	dromedarian camel	Not Reported
Bunyaviridae	Orthobunyavirus	Jamestown canyon virus	California encephalitis	Carnivora	Canidae	Vulpes lagopus	Alopex lagopus	Arctic fox	Not Reported
Bunyaviridae	Orthobunyavirus	LaCrosse virus	California encephalitis	Carnivora	Canidae	Urocyon cinereoargenteus	Urocyon cinereoargenteus	gray fox	Not Reported
Bunyaviridae	Orthobunyavirus	LaCrosse virus	California encephalitis	Carnivora	Canidae	Vulpes vulpes	Vulpes vulpes	Red fox	Not Reported
Coronaviridae	Coronavirus	SARS virus	Severe acute respiratory syndrome-related coronavirus	Carnivora	Canidae	Nyctereutes procyonoides	Nyctereutes procyonoides	raccoon dog	Not Reported
Flaviviridae	Flavivirus	St. Louis encephalitis virus	St. Louis encephalitis virus	Carnivora	Canidae	Vulpes vulpes	Vulpes vulpes	red fox	Not Reported
Bunyaviridae	Orthobunyavirus	Jamestown canyon virus	California encephalitis	Caniformia	Canifornidae	Canis lupus	Canis lupus	gray wolf	Not Reported
Flaviviridae	Flavivirus	St. Louis encephalitis virus	St. Louis encephalitis virus	Caniformia	Canifornidae	Canis latrans	Canis latrans	coyote	Not Reported
Flaviviridae	Flavivirus	Wesselsbron virus	Wesselsbron virus	Caniformia	Canifornidae	Canis lupus	Canis lupus	gray wolf	Not Reported
Bunyaviridae	Orthobunyavirus	Guama virus	Guama virus	Primates	Cebidae	Cebus sp.	Cebus sp.	capuchin monkey	Not Reported
Togaviridae	Alphavirus	Mayaro virus	Mayaro virus	Primates	Cebidae	Saguinus midas	Saguinus midas	red-handed tamarin	Not Reported
Togaviridae	Alphavirus	Mayaro virus	Mayaro virus	Primates	Cebidae	Saimiri sciureus	Saimiri sciureus	common squirrel monkey	Not Reported
Togaviridae	Alphavirus	Mayaro virus	Mayaro virus	Primates	Cebidae	Callithrix argentata	Callithrix argentata	silvery marmoset	Not Reported
Togaviridae	Alphavirus	Mayaro virus	Mayaro virus	Primates	Cebidae	Cebus sp.	Cebus sp.	capuchin	Not Reported
Togaviridae	Alphavirus	Mayaro virus	Mayaro virus	Primates	Cebidae	Saguinus sp.	Saguinus sp.	tamarin	Not Reported
Flaviviridae	Flavivirus	Yellow fever virus	Yellow fever virus	Primates	Cebidae	Saimiri sciureus	Saimiri sciureus	common squirrel monkey	Not Reported
Bunyaviridae	Orthobunyavirus	Bwamba Virus	Bwamba Virus	Primates	Cercopithecidae	Cercopithecus ascanius	Cercopithecus ascanius	red-tail monkey, red-tailed guenon	Not Reported
Herpesviridae	Simplexvirus	Cercopithecine herpes virus 1	Cercopithecine herpes virus 1	Primates	Cercopithecidae	Papio hamadryas	Papio hamadryas	hamadryas baboon	Not Reported
Togaviridae	Alphavirus	Eastern equine encephalitis virus	Eastern equine encephalitis virus	Primates	Cercopithecidae	Macaca fascicularis	Macaca fascicularis	crab-eating macaque	Not Reported
Picornaviridae	Hepatovirus	Hepatitis A virus	Hepatitis A virus	Primates	Cercopithecidae	Cercopithecus hamlyni	Cercopithecus hamlyni	Hamlyn's monkey	Not Reported
Picornaviridae	Hepatovirus	Hepatitis A virus	Hepatitis A virus	Primates	Cercopithecidae	Erythrocebus patas	Erythrocebus patas	patas monkey	Not Reported
Picornaviridae	Hepatovirus	Hepatitis A virus	Hepatitis A virus	Primates	Cercopithecidae	Papio papio	Papio papio	baboon	Not Reported
Picornaviridae	Hepatovirus	Hepatitis A virus	Hepatitis A virus	Primates	Cercopithecidae	Papio ursinus	Papio ursinus	Chacma baboon	Not Reported
Picornaviridae	Enterovirus	Human enterovirus B	Human enterovirus B	Primates	Cercopithecidae	Papio cynocephalus	Papio cynocephalus	yellow baboon	Not Reported
Orthomyxiviridae	Influenzavirus A	Influenza A virus	Influenza A virus	Primates	Cercopithecidae	Macaca arctoides	Macaca arctoides	stump-tailed macaque	Not Reported
Orthomyxiviridae	Influenzavirus A	Influenza A virus	Influenza A virus	Primates	Cercopithecidae	Semnopithecus entellus	Semnopithecus entellus	Hanuman langur	Not Reported
Orthomyxiviridae	Influenzavirus A	Influenza A virus	Influenza A virus	Primates	Cercopithecidae	Macaca mulatta	Macaca mulatta	rhesus macaque	Not Reported
Flaviviridae	Flavivirus	Japanese encephalitis virus	Japanese encephalitis virus	Primates	Cercopithecidae	Macaca fascicularis	Macaca fascicularis	crab-eating macaque	Not Reported
Flaviviridae	Flavivirus	Japanese encephalitis virus	Japanese encephalitis virus	Primates	Cercopithecidae	Macaca mulatta	Macaca mulatta	rhesus macaque	Not Reported
Flaviviridae	Flavivirus	Japanese encephalitis virus	Japanese encephalitis virus	Primates	Cercopithecidae	Macaca sinica	Macaca sinica	toque macaque	Not Reported
Flaviviridae	Flavivirus	Kyasanur Forest disease virus	Kyasanur Forest disease virus	Primates	Cercopithecidae	Trachypithecus francoisi	Trachypithecus francoisi	Francois' leaf monkey	Not Reported
Paramyxoviridae	Morbillivirus	Measles virus	Measles virus	Primates	Cercopithecidae	Semnopithecus entellus	Semnopithecus entellus	Hanuman langur	Not Reported
Paramyxoviridae	Morbillivirus	Measles virus	Measles virus	Primates	Cercopithecidae	Chlorocebus aethiops	Chlorocebus aethiops	vervet monkey	Not Reported
Paramyxoviridae	Morbillivirus	Measles virus	Measles virus	Primates	Cercopithecidae	Macaca radiata	Macaca radiata	bonnet macaque	Not Reported
Poxviridae	Orthopoxvirus	Monkeypox virus	Monkeypox virus	Primates	Cercopithecidae	Piliocolobus badius	Piliocolobus badius	red colobus	Not Reported
Poxviridae	Orthopoxvirus	Monkeypox virus	Monkeypox virus	Primates	Cercopithecidae	Allenopithecus nigroviridis	Allenopithecus nigroviridis	Allen's swamp monkey	Not Reported
Poxviridae	Orthopoxvirus	Monkeypox virus	Monkeypox virus	Primates	Cercopithecidae	Cercopithecus ascanius	Cercopithecus ascanius	redtail monkey	Not Reported
Poxviridae	Orthopoxvirus	Monkeypox virus	Monkeypox virus	Primates	Cercopithecidae	Cercopithecus petaurista	Cercopithecus petaurista	lesser white-nosed monkey	Not Reported
Reoviridae	Orbivirus	Orungo virus	Orungo virus	Primates	Cercopithecidae	Cercopithecus mona	Cercopithecus mona	mona monkey	Not Reported
Reoviridae	Orbivirus	Orungo virus	Orungo virus	Primates	Cercopithecidae	Chlorocebus aethiops	Chlorocebus aethiops	vervet monkey	Not Reported
Reoviridae	Orbivirus	Orungo virus	Orungo virus	Primates	Cercopithecidae	Chlorocebus aethiops	Chlorocebus aethiops	vervet monkey	Not Reported
Reoviridae	Rotavirus	Rotavirus A	Rotavirus A	Primates	Cercopithecidae	Macaca fascicularis	Macaca fascicularis	crab-eating macaque	Not Reported
Flaviviridae	Flavivirus	Yellow fever virus	Yellow fever virus	Primates	Cercopithecidae	Chlorocebus aethiops	Chlorocebus aethiops	vervet monkey	Not Reported
Flaviviridae	Flavivirus	Yellow fever virus	Yellow fever virus	Primates	Cercopithecidae	Piliocolobus badius	Piliocolobus badius	red colobus	Not Reported
Bunyaviridae	Orthobunyavirus	Jamestown canyon virus	California encephalitis	Artiodactyla	Cervidae	Alces alces	Alces alces	moose	Not Reported
Bunyaviridae	Orthobunyavirus	Jamestown canyon virus	California encephalitis	Artiodactyla	Cervidae	Cervus elaphus	Cervus elaphus	red deer	Not Reported
Bunyaviridae	Orthobunyavirus	Jamestown canyon virus	California encephalitis	Artiodactyla	Cervidae	Odocoileus hemionus	Odocoileus hemionus	mule deer	Not Reported
Bunyaviridae	Orthobunyavirus	Jamestown canyon virus	California encephalitis	Artiodactyla	Cervidae	Odocoileus virginianus	Odocoileus virginianus	white-tailed deer	Not Reported
Bunyaviridae	Orthobunyavirus	Jamestown canyon virus	California encephalitis	Artiodactyla	Cervidae		Cervus canidensis	American elk, wapiti	Not Reported
Togaviridae	Alphavirus	Sindbis virus	Sindbis virus	Artiodactyla	Cervidae		Capreolus capreolus	European roe deer	Not Reported
Togaviridae	Alphavirus	Sindbis virus	Sindbis virus	Artiodactyla	Cervidae	Cervus elaphus	Cervus elaphus	red deer	Not Reported
Togaviridae	Alphavirus	Sindbis virus	Sindbis virus	Artiodactyla	Cervidae		Dama dama	fallow deer	Not Reported
Flaviviridae	Flavivirus	St. Louis encephalitis virus	St. Louis encephalitis virus	Artiodactyla	Cervidae	Alces alces	Alces alces	moose	Not Reported
Togaviridae	Alphavirus	Venezuelan equine encephalitis virus	Venezuelan equine encephalitis virus	Artiodactyla	Cervidae	Odocoileus virginianus	Odocoileus virginianus	white-tailed deer	Not Reported
Flaviviridae	Flavivirus	West Nile virus	West Nile virus	Artiodactyla	Cervidae		Capreolus capreolus	European roe deer	Not Reported
Flaviviridae	Flavivirus	West Nile virus	West Nile virus	Artiodactyla	Cervidae	Cervus elaphus	Cervus elaphus	red deer	Not Reported
Flaviviridae	Flavivirus	West Nile virus	West Nile virus	Artiodactyla	Cervidae		Dama dama	fallow deer	Not Reported
Bunyaviridae	Hantavirus	Andes virus	Andes virus	Rodentia	Cricetidae		Abrothrix longipilis	long-haired grass mouse, long-haired akodont	Not Reported
Bunyaviridae	Hantavirus	Andes virus	Andes virus	Rodentia	Cricetidae		Abrothrix olivaceus	olive grass mouse, olive akodont	Not Reported
Bunyaviridae	Hantavirus	Andes virus	Andes virus	Rodentia	Cricetidae		Loxodontomys micropus	southern pericote	Not Reported
Bunyaviridae	Hantavirus	Andes virus	Andes virus	Rodentia	Cricetidae		Oligoryzomys chacoensis	Chacoan pygmy rice rat	Not Reported
Bunyaviridae	Hantavirus	Andes virus	Andes virus	Rodentia	Cricetidae		Oligoryzomys longicaudatus	long-tailed colilargo, long-tailed pygmy rice rat	Not Reported
Bunyaviridae	Hantavirus	Andes virus	Andes virus	Rodentia	Cricetidae	Oligoryzomys nigripes	Oligoryzomys nigripes	black-footed pygmy rice rat	Not Reported
Bunyaviridae	Hantavirus	Andes virus	Andes virus	Rodentia	Cricetidae		Phyllotis darwini	Darwin's leaf-eared mouse	Not Reported
Bunyaviridae	Hantavirus	Andes virus	Andes virus	Rodentia	Cricetidae		Bolomys obscurus	dark bolo mouse	Not Reported
Bunyaviridae	Hantavirus	Andes virus	Andes virus	Rodentia	Cricetidae		Necromys benefactus	Argentine akodont	Not Reported
Bunyaviridae	Hantavirus	Andes virus	Andes virus	Rodentia	Cricetidae		Oligoryzomys flavescens	yellow pygmy rice rat	Not Reported
Arenaviridae	Arenavirus	Guanarito virus	Guanarito virus	Rodentia	Cricetidae	Sigmodon alstoni	Sigmodon alstoni	Alston's cotton rat	Not Reported
Bunyaviridae	Hantavirus	Laguna Negra virus	Laguna Negra virus	Rodentia	Cricetidae	Calomys callosus	Calomys callosus	large vesper mouse	Not Reported
Bunyaviridae	Hantavirus	Laguna Negra virus	Laguna Negra virus	Rodentia	Cricetidae	Calomys laucha	Calomys laucha	small vesper mouse	Not Reported
Bunyaviridae	Hantavirus	Sin Nombre virus	Sin Nombre virus	Rodentia	Cricetidae	Microtus ochrogaster	Microtus ochrogaster	prairie vole	Not Reported
Bunyaviridae	Hantavirus	Sin Nombre virus	Sin Nombre virus	Rodentia	Cricetidae	Microtus pennsylvanicus	Microtus pennsylvanicus	meadow vole	Not Reported
Bunyaviridae	Hantavirus	Sin Nombre virus	Sin Nombre virus	Rodentia	Cricetidae	Neotoma lepida	Neotoma lepida	desert woodrat	Not Reported
Bunyaviridae	Hantavirus	Sin Nombre virus	Sin Nombre virus	Rodentia	Cricetidae	Peromyscus boylii	Peromyscus boylii	brush mouse	Not Reported
Bunyaviridae	Hantavirus	Sin Nombre virus	Sin Nombre virus	Rodentia	Cricetidae	Peromyscus eremicus	Peromyscus eremicus	cactus mouse	Not Reported
Bunyaviridae	Hantavirus	Sin Nombre virus	Sin Nombre virus	Rodentia	Cricetidae	Peromyscus leucopus	Peromyscus leucopus	white-footed mouse	Not Reported
Bunyaviridae	Hantavirus	Sin Nombre virus	Sin Nombre virus	Rodentia	Cricetidae	Reithrodontomys megalotis	Reithrodontomys megalotis	Western harvest mouse	Not Reported
Flaviviridae	Flavivirus	St. Louis encephalitis virus	St. Louis encephalitis virus	Rodentia	Cricetidae	Calomys musculinus	Calomys musculinus	drylands vesper mouse	Not Reported
Flaviviridae	Flavivirus	St. Louis encephalitis virus	St. Louis encephalitis virus	Rodentia	Cricetidae	Oligoryzomys nigripes	Oligoryzomys nigripes	black-footed pygmy rice rat	Not Reported
Flaviviridae	Flavivirus	St. Louis encephalitis virus	St. Louis encephalitis virus	Rodentia	Cricetidae	Onychomys torridus	Onychomys torridus	southern grasshopper rat	Not Reported
Flaviviridae	Flavivirus	St. Louis encephalitis virus	St. Louis encephalitis virus	Rodentia	Cricetidae	Oryzomys nigripes	Oryzomys nigripes	rice rat	Not Reported
Flaviviridae	Flavivirus	St. Louis encephalitis virus	St. Louis encephalitis virus	Rodentia	Cricetidae	Peromyscus californicus	Peromyscus californicus	California mouse	Not Reported
Flaviviridae	Flavivirus	St. Louis encephalitis virus	St. Louis encephalitis virus	Rodentia	Cricetidae	Peromyscus gossypinus	Peromyscus gossypinus	cotton mouse	Not Reported
Flaviviridae	Flavivirus	St. Louis encephalitis virus	St. Louis encephalitis virus	Rodentia	Cricetidae	Peromyscus maniculatus	Peromyscus maniculatus	deer mouse	Not Reported
Flaviviridae	Flavivirus	St. Louis encephalitis virus	St. Louis encephalitis virus	Rodentia	Cricetidae	Reithrodontomys megalotis	Reithrodontomys megalotis	Western harvest mouse	Not Reported
Flaviviridae	Flavivirus	St. Louis encephalitis virus	St. Louis encephalitis virus	Xenarthra	Dasypodidae	Dasypus novemcinctus	Dasypus novemcinctus	nine-banded armadillo	Not Reported
Bunyaviridae	Orthobunyavirus	Jamestown canyon virus	California encephalitis	Didelphimorphia	Didelphidae	Didelphis virginiana	Didelphis virginiana	Virginia opossum	Not Reported
Togaviridae	Alphavirus	Venezuelan equine encephalitis virus	Venezuelan equine encephalitis virus	Didelphimorphia	Didelphidae		Didelphis marsupialis	common opossum	Not Reported
Togaviridae	Alphavirus	Venezuelan equine encephalitis virus	Venezuelan equine encephalitis virus	Didelphimorphia	Didelphidae		Philander opossum	Philander opossum	Not Reported
Rhabdoviridae	Lyssavirus	Australian bat lyssavirus	Australian bat lyssavirus	Chiroptera	Emballonuridae	Taphozous melanopogon	Taphozous melanopogon	black-bearded tomb bat	Not Reported
Rhabdoviridae	Lyssavirus	Australian bat lyssavirus	Australian bat lyssavirus	Chiroptera	Emballonuridae	Taphozous theobaldi	Taphozous theobaldi	Theobold's tomb bat	Not Reported
Flaviviridae	Flavivirus	Japanese encephalitis virus	Japanese encephalitis virus	Chiroptera	Emballonuridae	Taphozous melanopogon	Taphozous melanopogon	black-bearded tomb bat	Not Reported
Bunyaviridae	Orthobunyavirus	Guama virus	Guama virus	Perissodactyla	Equidae	Equus caballus	Equus caballus	horse	Not Reported
Bunyaviridae	Hantavirus	Sin Nombre virus	Sin Nombre virus	Rodentia	eteromyidae	Chaetodipus hispidus	Chaetodipus hispidus	hispid pocket mouse	Not Reported
Togaviridae	Alphavirus	Chikungunya virus	Chikungunya virus	Primates	Galagidae		Galago senegalensis	Senegal bushbaby	Not Reported
Flaviviridae	Flavivirus	St. Louis encephalitis virus	St. Louis encephalitis virus	Rodentia	Geomyidae	Thomomys talpoides	Thomomys talpoides	Northern pocket gopher	Not Reported
Flaviviridae	Flavivirus	St. Louis encephalitis virus	St. Louis encephalitis virus	Rodentia	Heteromyidae	Dipodomys heermanni	Dipodomys heermanni	Heermann's kangaroo rat	Not Reported
Flaviviridae	Flavivirus	St. Louis encephalitis virus	St. Louis encephalitis virus	Rodentia	Heteromyidae	Dipodomys nitratoides	Dipodomys nitratoides	kangaroo rat	Not Reported
Rhabdoviridae	Lyssavirus	Australian bat lyssavirus	Australian bat lyssavirus	Chiroptera	Hipposiderae	Hipposideros diadema	Hipposideros diadema	diadem leaf-nosed bat, diadem horseshoe bat	Not Reported
Rhabdoviridae	Lyssavirus	Australian bat lyssavirus	Australian bat lyssavirus	Chiroptera	Hipposiderae	Hipposideros larvatus	Hipposideros larvatus	Horsfield's leaf-nosed bat, intermediate roundleaf bat	Not Reported
Togaviridae	Alphavirus	Chikungunya virus	Chikungunya virus	Chiroptera	Hipposideridae	Hipposideros caffer	Hipposideros caffer	Sundevall's roundleaf bat	Not Reported
Flaviviridae	Flavivirus	Japanese encephalitis virus	Japanese encephalitis virus	Chiroptera	Hipposideridae	Hipposideros armiger	Hipposideros armiger	great roundleaf bat	Not Reported
Paramyxoviridae	Henipavirus	Nipah virus	Nipah virus	Chiroptera	Hipposideridae	Hipposideros larvatus	Hipposideros larvatus	intermediate roundleaf bat	Not Reported
Bunyaviridae	Phlebovirus	Rift Valley fever virus	Rift Valley fever virus	Chiroptera	Hipposideridae	Hipposideros caffer	Hipposideros caffer	Sundevall's roundleaf bat	Not Reported
Herpesviridae	Simplexvirus	Cercopithecine herpes virus 1	Cercopithecine herpes virus 1	Primates	Hominidae	Pan troglodytes	Pan troglodytes	chimpanzee	Not Reported
Togaviridae	Alphavirus	Chikungunya virus	Chikungunya virus	Primates	Hominidae	Pan troglodytes	Pan troglodytes	chimpanzee	Not Reported
Picornaviridae	Hepatovirus	Hepatitis A virus	Hepatitis A virus	Primates	Hominidae	Pongo pygmaeus	Pongo pygmaeus	orangutan	Not Reported
Hepadnaviridae	Orthohepadnavirus	Hepatitis B virus	Hepatitis B virus	Primates	Hominidae	Pongo albelii	Pongo albelii	Sumatran orangutan	Not Reported
Hepadnaviridae	Orthohepadnavirus	Hepatitis B virus	Hepatitis B virus	Primates	Hominidae	Pongo pygmaeus	Pongo pygmaeus	orangutan	Not Reported
Picornaviridae	Enterovirus	Human enterovirus B	Human enterovirus B	Primates	Hominidae	Pongo pygmaeus	Pongo pygmaeus	orangutan	Not Reported
Herpesviridae	Rhadinovirus	Human Herpesvirus 8	Human Herpesvirus 8	Primates	Hominidae	Pan troglodytes	Pan troglodytes	chimpanzee	Not Reported
Flaviviridae	Flavivirus	Japanese encephalitis virus	Japanese encephalitis virus	Primates	Hominidae	Pongo pygmaeus	Pongo pygmaeus	orangutan	Not Reported
Flaviviridae	Flavivirus	Japanese encephalitis virus	Japanese encephalitis virus	Primates	Hominidae		Pongo borneo	Bornean orangutan	Not Reported
Reoviridae	Rotavirus	Rotavirus A	Rotavirus A	Primates	Hominidae	Pongo pygmaeus	Pongo pygmaeus	orangutan	Not Reported
Flaviviridae	Flavivirus	West Nile virus	West Nile virus	Primates	Hominidae	Pan troglodytes	Pan troglodytes	chimpanzee	Not Reported
Flaviviridae	Flavivirus	Zika virus	Zika virus	Primates	Hominidae	Pongo pygmaeus	Pongo pygmaeus	orangutan	Not Reported
Hepadnaviridae	Orthohepadnavirus	Hepatitis B virus	Hepatitis B virus	Primates	Hylobatidae	Hylobates lar	Hylobates lar	white-handed gibbon	Not Reported
Hepadnaviridae	Orthohepadnavirus	Hepatitis B virus	Hepatitis B virus	Primates	Hylobatidae	Hylobates moloch	Hylobates moloch	silvery gibbon	Not Reported
Bunyaviridae	Orthobunyavirus	Jamestown canyon virus	California encephalitis	Lagomorpha	Leporidae	Sylvilagus floridanus	Sylvilagus floridanus	Eastern cottontail rabbit	Not Reported
Bunyaviridae	Orthobunyavirus	Jamestown canyon virus	California encephalitis	Lagomorpha	Leporidae	Lepus americanus	Lepus americanus	snowshoe hare	Not Reported
Flaviviridae	Flavivirus	St. Louis encephalitis virus	St. Louis encephalitis virus	Lagomorpha	Leporidae	Lepus americanus	Lepus americanus	snowshoe hare	Not Reported
Rhabdoviridae	Lyssavirus	Australian bat lyssavirus	Australian bat lyssavirus	Chiroptera	Megadermatidae	Megaderma spasma	Megaderma spasma	lesser false vampire bat, common Asian ghost bat	Not Reported
Togaviridae	Alphavirus	Mayaro virus	Mayaro virus	Pilosa	Megalonychidae	Choloepus didactylus	Choloepus didactylus	two-toed sloth, Linnaeus' or Southern	Not Reported
Togaviridae	Alphavirus	Mayaro virus	Mayaro virus	Pilosa	Megalonychidae	Choloepus hoffmanni	Choloepus hoffmanni	Hoffman's two-toed sloth	Not Reported
Flaviviridae	Flavivirus	St. Louis encephalitis virus	St. Louis encephalitis virus	Carnivora	Mephitidae	Mephitis mephitis	Mephitis mephitis	skunk	Not Reported
Flaviviridae	Flavivirus	Japanese encephalitis virus	Japanese encephalitis virus	Chiroptera	Miniopteridae	Miniopterus schreibersii	Miniopterus schreibersi	Schreibers' long-fingered bat	Not Reported
Flaviviridae	Flavivirus	Japanese encephalitis virus	Japanese encephalitis virus	Chiroptera	Miniopteridae		Miniopterus fuliginosus	Eastern bent-wing bat	Not Reported
Flaviviridae	Flavivirus	St. Louis encephalitis virus	St. Louis encephalitis virus	Chiroptera	Molossidae	Molossus molossus	Molossus molossus	velvety free-tailed bat	Not Reported
Flaviviridae	Flavivirus	St. Louis encephalitis virus	St. Louis encephalitis virus	Chiroptera	Molossidae	Molossus rufus	Molossus rufus	black mastiff bat	Not Reported
Flaviviridae	Flavivirus	St. Louis encephalitis virus	St. Louis encephalitis virus	Chiroptera	Molossidae	Tadarida brasiliensis	Tadarida brasiliensis	Mexican free-tailed bat	Not Reported
Flaviviridae	Flavivirus	West Nile virus	West Nile virus	Chiroptera	Molossidae	Tadarida brasiliensis	Tadarida brasiliensis	Mexican free-tailed bat	Not Reported
Flaviviridae	Flavivirus	Yellow fever virus	Yellow fever virus	Chiroptera	Molossidae	Molossus rufus	Molossus ater	Black mastiff bat	Not Reported
Flaviviridae	Flavivirus	Yellow fever virus	Yellow fever virus	Chiroptera	Molossidae	Molossus molossus	Molossus molossus	velvety free-tailed bat	Not Reported
Bunyaviridae	Phlebovirus	Rift Valley fever virus	Rift Valley fever virus	Chiroptera	Muridae	Arvicanthis niloticus	Arvicanthis niloticus	African grass rat	Not Reported
Bunyaviridae	Hantavirus	Andes virus	Andes virus	Rodentia	Muridae		Akodon sanborni	Sanborn's grass mouse	Not Reported
Bunyaviridae	Hantavirus	Andes virus	Andes virus	Rodentia	Muridae	Rattus rattus	Rattus rattus	black rat	Not Reported
Rhabdoviridae	Lyssavirus	Australian bat lyssavirus	Australian bat lyssavirus	Rodentia	Muridae		Bandicota indica	greater bandicoot rat	Not Reported
Rhabdoviridae	Lyssavirus	Australian bat lyssavirus	Australian bat lyssavirus	Rodentia	Muridae		Bandicota savileli	Savile's bandicoot rat	Not Reported
Togaviridae	Alphavirus	Chikungunya virus	Chikungunya virus	Rodentia	Muridae	Mastomys natalensis	Mastomys natalensis	natal multimammate mouse	Not Reported
Togaviridae	Alphavirus	Chikungunya virus	Chikungunya virus	Rodentia	Muridae		Mus natalensis	multimammate rat	Not Reported
Arenaviridae	Arenavirus	Junin virus	Machupo virus	Rodentia	Muridae	Mus musculus	Mus musculus	mouse	Not Reported
Flaviviridae	Flavivirus	Kyasanur Forest disease virus	Kyasanur Forest disease virus	Rodentia	Muridae	Tatera indica	Tatera indica	Indian gerbil	Not Reported
Arenaviridae	Arenavirus	Lassa virus	Lassa virus	Rodentia	Muridae	Arvicanthis niloticus	Arvicanthis niloticus	African grass rat	Not Reported
Arenaviridae	Arenavirus	Lassa virus	Lassa virus	Rodentia	Muridae	Rattus norvegicus	Rattus norvegicus	brown rat	Not Reported
Bunyaviridae	Hantavirus	Puumala virus	Puumala virus	Rodentia	Muridae		Rattus exulans	Pacific rat	Not Reported
Bunyaviridae	Hantavirus	Puumala virus	Puumala virus	Rodentia	Muridae	Rattus rattus	Rattus rattus	black rat	Not Reported
Bunyaviridae	Hantavirus	Seoul virus	Seoul virus	Rodentia	Muridae	Rattus losea	Rattus losea	lesser rice-field rat	Not Reported
Bunyaviridae	Hantavirus	Seoul virus	Seoul virus	Rodentia	Muridae	Rattus rattus	Rattus rattus	black rat	Not Reported
Flaviviridae	Flavivirus	St. Louis encephalitis virus	St. Louis encephalitis virus	Rodentia	Muridae	Akodon arviculoides	Akodon arviculoides	montane grass mouse	Not Reported
Flaviviridae	Flavivirus	St. Louis encephalitis virus	St. Louis encephalitis virus	Rodentia	Muridae	Mus musculus	Mus musculus	mouse	Not Reported
Flaviviridae	Flavivirus	St. Louis encephalitis virus	St. Louis encephalitis virus	Rodentia	Muridae	Rattus rattus	Rattus rattus	brown rat	Not Reported
Togaviridae	Alphavirus	Western equine encephalitis virus	Western equine encephalitis virus	Rodentia	Muridae	Mus musculus	Mus musculus	mouse	Not Reported
Arenaviridae	Arenavirus	Junin virus	Machupo virus	Carnivora	Mustelidae	Galictis cuja	Galictis cuja	Lesser grison	Not Reported
Coronaviridae	Coronavirus	SARS virus	Severe acute respiratory syndrome-related coronavirus	Carnivora	Mustelidae	Melogale moschata	Melogale moschata	Chinese ferret-badger	Not Reported
Bunyaviridae	Phlebovirus	Rift Valley fever virus	Rift Valley fever virus	Rodentia	Mystromyinae	Mystromys albicaudatus	Mystromys albicaudatus	white-tailed mouse	Not Reported
Flaviviridae	Flavivirus	Dengue virus	Dengue virus	Chiroptera	Natalidae		Natalus stramineus	Mexican funnel-eared bat	Not Reported
Flaviviridae	Flavivirus	St. Louis encephalitis virus	St. Louis encephalitis virus	Chiroptera	Natalidae	Natalus tumidirostris	Natalus tumidirostris	Trinidadian funnel-tailed bat	Not Reported
Orthomyxiviridae	Influenzavirus A	Influenza A virus	Influenza A virus	Pinnipedia	Phocidae	Pusa caspica	Phoca caspica	Caspian seal	Not Reported
Orthomyxiviridae	Influenzavirus A	Influenza A virus	Influenza A virus	Pinnipedia	Phocidae	Pusa sibirica	Phoca sibirica	Baikal seal	Not Reported
Orthomyxiviridae	Influenzavirus A	Influenza A virus	Influenza A virus	Pinnipedia	Phocidae	Pusa hispida	Phoca hispida	ringed seal	Not Reported
Orthomyxiviridae	Influenzavirus A	Influenza A virus	Influenza A virus	Cetacea	Phocoenidae	Phocoenoides dalli	Phocoenoides dalli	Dall's porpoise	Not Reported
Rhabdoviridae	Lyssavirus	Australian bat lyssavirus	Australian bat lyssavirus	Chiroptera	Phyllostomidae	Tadarida plicata	Tadarida plicata	wrinkle-lipped free-tailed bat	Not Reported
Flaviviridae	Flavivirus	Dengue virus	Dengue virus	Chiroptera	Phyllostomidae	Artibeus jamaicensis	Artibeus jamaicensis	common fruit bat	Not Reported
Flaviviridae	Flavivirus	Dengue virus	Dengue virus	Chiroptera	Phyllostomidae		Carollia brevicauda	silky short-tailed bat	Not Reported
Flaviviridae	Flavivirus	Dengue virus	Dengue virus	Chiroptera	Phyllostomidae	Sturnira lilium	Sturnira lilium	little yellow-shouldered bat	Not Reported
Togaviridae	Alphavirus	Eastern equine encephalitis virus	Eastern equine encephalitis virus	Chiroptera	Phyllostomidae	Artibeus lituratus	Artibeus lituratus	great fruit-eating bat	Not Reported
Togaviridae	Alphavirus	Eastern equine encephalitis virus	Eastern equine encephalitis virus	Chiroptera	Phyllostomidae	Carollia perspicillata	Carollia perspicillata	Seba's short-tailed bat	Not Reported
Togaviridae	Alphavirus	Eastern equine encephalitis virus	Eastern equine encephalitis virus	Chiroptera	Phyllostomidae	Phyllostomus hastatus	Phyllostomus hastatus	greater spear-nosed bat	Not Reported
Togaviridae	Alphavirus	Eastern equine encephalitis virus	Eastern equine encephalitis virus	Chiroptera	Phyllostomidae	Platyrrhinus helleri	Platyrrhinus helleri	Heller's broad-nosed bat	Not Reported
Bunyaviridae	Orthobunyavirus	Guama virus	Guama virus	Chiroptera	Phyllostomidae	Anoura geoffroyi	Anoura geoffroyi	Geoffroy's tailless bat	Not Reported
Bunyaviridae	Orthobunyavirus	Guama virus	Guama virus	Chiroptera	Phyllostomidae	Artibeus jamaicensis	Artibeus lituratus	great fruit-eating bat	Not Reported
Bunyaviridae	Orthobunyavirus	Guama virus	Guama virus	Chiroptera	Phyllostomidae	Phyllostomus hastatus	Phyllostomus hastatus	greater spear-nosed bat	Not Reported
Flaviviridae	Flavivirus	St. Louis encephalitis virus	St. Louis encephalitis virus	Chiroptera	Phyllostomidae	Anoura geoffroyi	Anoura geoffroyi	Geoffroy's tailless bat	Not Reported
Flaviviridae	Flavivirus	St. Louis encephalitis virus	St. Louis encephalitis virus	Chiroptera	Phyllostomidae	Artibeus intermedius	Artibeus intermedius	neotropical fruit bat	Not Reported
Flaviviridae	Flavivirus	St. Louis encephalitis virus	St. Louis encephalitis virus	Chiroptera	Phyllostomidae	Artibeus jamaicensis	Artibeus jamaicensis	Jamaican fruit bat	Not Reported
Flaviviridae	Flavivirus	St. Louis encephalitis virus	St. Louis encephalitis virus	Chiroptera	Phyllostomidae	Artibeus lituratus	Artibeus lituratus	great fruit-eating bat	Not Reported
Flaviviridae	Flavivirus	St. Louis encephalitis virus	St. Louis encephalitis virus	Chiroptera	Phyllostomidae	Artibeus phaeotis	Artibeus phaeotis	pygmy fruit-eating bat	Not Reported
Flaviviridae	Flavivirus	St. Louis encephalitis virus	St. Louis encephalitis virus	Chiroptera	Phyllostomidae	Carollia perspicillata	Carollia perspicillata	Seba's short-tailed bat	Not Reported
Flaviviridae	Flavivirus	St. Louis encephalitis virus	St. Louis encephalitis virus	Chiroptera	Phyllostomidae	Glossophaga soricina	Glossophaga soricina	long-tongued bat	Not Reported
Flaviviridae	Flavivirus	St. Louis encephalitis virus	St. Louis encephalitis virus	Chiroptera	Phyllostomidae	Phyllostomus hastatus	Phyllostomus hastatus	spear-nosed bat	Not Reported
Flaviviridae	Flavivirus	St. Louis encephalitis virus	St. Louis encephalitis virus	Chiroptera	Phyllostomidae	Sturnira lilium	Sturnira lilium	little yellow-shouldered bat	Not Reported
Togaviridae	Alphavirus	Venezuelan equine encephalitis virus	Venezuelan equine encephalitis virus	Chiroptera	Phyllostomidae	Artibeus phaeotis	Artibeus phaeotis	pygmy fruit-eating bat	Not Reported
Togaviridae	Alphavirus	Venezuelan equine encephalitis virus	Venezuelan equine encephalitis virus	Chiroptera	Phyllostomidae		Desmodus rotundus	vampire bat	Not Reported
Togaviridae	Alphavirus	Venezuelan equine encephalitis virus	Venezuelan equine encephalitis virus	Chiroptera	Phyllostomidae		Uroderma bilobatum	tent-making bat	Not Reported
Togaviridae	Alphavirus	Venezuelan equine encephalitis virus	Venezuelan equine encephalitis virus	Chiroptera	Phyllostomidae		Carollia brevicauda	silky short-tailed bat	Not Reported
Togaviridae	Alphavirus	Venezuelan equine encephalitis virus	Venezuelan equine encephalitis virus	Chiroptera	Phyllostomidae	Carollia perspicillata	Carollia perspicillata	Seba's short-tailed bat	Not Reported
Togaviridae	Alphavirus	Venezuelan equine encephalitis virus	Venezuelan equine encephalitis virus	Chiroptera	Phyllostomidae		Carollia subrufa	Gray short-tailed bat	Not Reported
Togaviridae	Alphavirus	Venezuelan equine encephalitis virus	Venezuelan equine encephalitis virus	Chiroptera	Phyllostomidae		Glossophaga commissarisi	Commissarris' long-tongued bat	Not Reported
Togaviridae	Alphavirus	Venezuelan equine encephalitis virus	Venezuelan equine encephalitis virus	Chiroptera	Phyllostomidae	Sturnira lilium	Sturnira lilium	little yellow-shouldered bat	Not Reported
Togaviridae	Alphavirus	Venezuelan equine encephalitis virus	Venezuelan equine encephalitis virus	Chiroptera	Phyllostomidae		Sturnira ludovici	highland yellow-shouldered bat	Not Reported
Togaviridae	Alphavirus	Western equine encephalitis virus	Western equine encephalitis virus	Chiroptera	Phyllostomidae	Artibeus jamaicensis	Artibeus jamaicensis	Jamaican fruit bat	Not Reported
Togaviridae	Alphavirus	Western equine encephalitis virus	Western equine encephalitis virus	Chiroptera	Phyllostomidae	Artibeus lituratus	Artibeus lituratus	great fruit-eating bat	Not Reported
Flaviviridae	Flavivirus	Yellow fever virus	Yellow fever virus	Chiroptera	Phyllostomidae	Artibeus cinereus	Artibeus cinereus	Gervais' fruit-eating bat	Not Reported
Flaviviridae	Flavivirus	Yellow fever virus	Yellow fever virus	Chiroptera	Phyllostomidae	Artibeus jamaicensis	Artibeus jamaicensis	Jamaican, common, or Mexican fruit bat	Not Reported
Flaviviridae	Flavivirus	Yellow fever virus	Yellow fever virus	Chiroptera	Phyllostomidae	Artibeus lituratus	Artibeus lituratus	great fruit-eating bat	Not Reported
Flaviviridae	Flavivirus	Yellow fever virus	Yellow fever virus	Chiroptera	Phyllostomidae	Carollia perspicillata	Carollia perspicillata	Seba's short-tailed bat	Not Reported
Flaviviridae	Flavivirus	Yellow fever virus	Yellow fever virus	Chiroptera	Phyllostomidae	Glossophaga soricina	Glossophaga soricina	Pallas' long-tongued bat	Not Reported
Flaviviridae	Flavivirus	Yellow fever virus	Yellow fever virus	Chiroptera	Phyllostomidae	Phyllostomus hastatus	Phyllostomus hastatus	greater spear-nosed bat	Not Reported
Flaviviridae	Flavivirus	Yellow fever virus	Yellow fever virus	Chiroptera	Phyllostomidae	Platyrrhinus helleri	Platyrrhinus helleri	Heller's broad-nosed bat	Not Reported
Hepadnaviridae	Orthohepadnavirus	Hepatitis B virus	Hepatitis B virus	Primates	Pongidae	Gorilla gorilla	Gorilla gorilla	gorilla	Not Reported
Hepadnaviridae	Orthohepadnavirus	Hepatitis B virus	Hepatitis B virus	Primates	Pongidae	Gorilla beringei	Gorilla beringei	Eastern gorilla	Not Reported
Herpesviridae	Simplexvirus	Human Herpesvirus 1	Human Herpesvirus 1	Primates	Pongidae	Gorilla beringei	Gorilla beringei	Eastern gorilla	Not Reported
Rhabdoviridae	Lyssavirus	Australian bat lyssavirus	Australian bat lyssavirus	Chiroptera	Pteropodidae	Cynopterus sphinx	Cynopterus sphinx	greater short-nosed fruit bat	Not Reported
Rhabdoviridae	Lyssavirus	Australian bat lyssavirus	Australian bat lyssavirus	Chiroptera	Pteropodidae	Cynopterus brachyotis	Cynopterus brachyotis	lesser dog-faced fruit bat	Not Reported
Rhabdoviridae	Lyssavirus	Australian bat lyssavirus	Australian bat lyssavirus	Chiroptera	Pteropodidae	Eonycteris spelaea	Eonycteris spelaea	cave nectar bat	Not Reported
Rhabdoviridae	Lyssavirus	Australian bat lyssavirus	Australian bat lyssavirus	Chiroptera	Pteropodidae	Macroglossus minimus	Macroglossus minimus	common long-tongued fruit bat, lesser long-tongued fruit bat	Not Reported
Rhabdoviridae	Lyssavirus	Australian bat lyssavirus	Australian bat lyssavirus	Chiroptera	Pteropodidae	Ptenochirus jagori	Ptenochirus jagori	greater musky fruit bat	Not Reported
Rhabdoviridae	Lyssavirus	Australian bat lyssavirus	Australian bat lyssavirus	Chiroptera	Pteropodidae	Pteropus hypomelanus	Pteropus hypomelanus	island flying fox, small flying fox	Not Reported
Rhabdoviridae	Lyssavirus	Australian bat lyssavirus	Australian bat lyssavirus	Chiroptera	Pteropodidae	Pteropus lylei	Pteropus lylei	Lyle's flying fox	Not Reported
Rhabdoviridae	Lyssavirus	Australian bat lyssavirus	Australian bat lyssavirus	Chiroptera	Pteropodidae	Rousettus amplexicaudatus	Rousettus amplexicaudatus		Not Reported
Togaviridae	Alphavirus	Chikungunya virus	Chikungunya virus	Chiroptera	Pteropodidae	Rousettus aegyptiacus	Rousettus egyptiacus	Egyptian fruit bat	Not Reported
Togaviridae	Alphavirus	Chikungunya virus	Chikungunya virus	Chiroptera	Pteropodidae		Rousettus leschenaultii	Leschenault's rousette	Not Reported
Flaviviridae	Flavivirus	Dengue virus	Dengue virus	Chiroptera	Pteropodidae		Myotis nigricans	black myotis	Not Reported
Flaviviridae	Flavivirus	Dengue virus	Dengue virus	Chiroptera	Pteropodidae	Cynopterus brachyotis	Cynopterus brachyotis	lesser short-nosed bat	Not Reported
Flaviviridae	Flavivirus	Dengue virus	Dengue virus	Chiroptera	Pteropodidae	Pteronotus parnellii	Pteronotus parnellii	Parnell's mustached bat	Not Reported
Flaviviridae	Flavivirus	Dengue virus	Dengue virus	Chiroptera	Pteropodidae	Pteropus alecto	Pteropus alecto	black flying fox	Not Reported
Flaviviridae	Flavivirus	Dengue virus	Dengue virus	Chiroptera	Pteropodidae	Pteropus giganteus	Pteropus giganteus	Indian flying fox	Not Reported
Flaviviridae	Flavivirus	Dengue virus	Dengue virus	Chiroptera	Pteropodidae		Rousettus leschenaultii	Leschenault's rousette	Not Reported
Togaviridae	Alphavirus	Eastern equine encephalitis virus	Eastern equine encephalitis virus	Chiroptera	Pteropodidae	Myotis lucifugus	Myotis lucifugus	little brown bat	Not Reported
Flaviviridae	Flavivirus	Japanese encephalitis virus	Japanese encephalitis virus	Chiroptera	Pteropodidae		Rousettus leschenaultia	Leschenault's rosette	Not Reported
Flaviviridae	Flavivirus	Kyasanur Forest disease virus	Kyasanur Forest disease virus	Chiroptera	Pteropodidae	Cynopterus sphinx	Cynopterus sphinx	greater short-nosed fruit bat	Not Reported
Paramyxoviridae	Henipavirus	Nipah virus	Nipah virus	Chiroptera	Pteropodidae	Cynopterus brachyotis	Cynopterus brachyotis	lesser short-nosed fruit bat	Not Reported
Paramyxoviridae	Henipavirus	Nipah virus	Nipah virus	Chiroptera	Pteropodidae		Eidolon helvum	straw-coloured fruit bat	Not Reported
Paramyxoviridae	Henipavirus	Nipah virus	Nipah virus	Chiroptera	Pteropodidae		Epomophorus gambianus	Gambian epauletted fruit bat	Not Reported
Paramyxoviridae	Henipavirus	Nipah virus	Nipah virus	Chiroptera	Pteropodidae	Hypsignathus monstrosus	Hypsignathus monstrosus	hammer-headed bat	Not Reported
Bunyaviridae	Phlebovirus	Rift Valley fever virus	Rift Valley fever virus	Chiroptera	Pteropodidae	Epomops franqueti	Epomops franqueti	Franquet's epauletted bat	Not Reported
Bunyaviridae	Phlebovirus	Rift Valley fever virus	Rift Valley fever virus	Chiroptera	Pteropodidae	Micropteropus pusillus	Micropteropus pusillus	Peters' dwarf epauletted fruit bat	Not Reported
Flaviviridae	Flavivirus	St. Louis encephalitis virus	St. Louis encephalitis virus	Chiroptera	Pteropodidae	Pteronotus davyi	Pteronotus davyi	Davy's naked-backed bat	Not Reported
Flaviviridae	Flavivirus	St. Louis encephalitis virus	St. Louis encephalitis virus	Chiroptera	Pteropodidae	Pteronotus parnellii	Pteronotus parnellii	Parnell's mustached bat	Not Reported
Togaviridae	Alphavirus	Venezuelan equine encephalitis virus	Venezuelan equine encephalitis virus	Chiroptera	Pteropodidae		Myotis nigricans	black myotis	Not Reported
Flaviviridae	Flavivirus	Wesselsbron virus	Wesselsbron virus	Chiroptera	Pteropodidae	Cynopterus brachyotis	Cynopterus brachyotis	lesser short-nosed fruit bat	Not Reported
Flaviviridae	Flavivirus	West Nile virus	West Nile virus	Chiroptera	Pteropodidae		Eidolon helvum	straw-coloured fruit bat	Not Reported
Flaviviridae	Flavivirus	West Nile virus	West Nile virus	Chiroptera	Pteropodidae	Myotis lucifugus	Myotis lucifugus	little brown bat	Not Reported
Flaviviridae	Flavivirus	West Nile virus	West Nile virus	Chiroptera	Pteropodidae		Myotis septentrionalis	northern long-eared myotis	Not Reported
Flaviviridae	Flavivirus	West Nile virus	West Nile virus	Chiroptera	Pteropodidae	Pteropus alecto	Pteropus alecto	black flying fox	Not Reported
Flaviviridae	Flavivirus	West Nile virus	West Nile virus	Chiroptera	Pteropodidae		Rousettus leschenaultii	Leschenault's rousette	Not Reported
Flaviviridae	Flavivirus	Yellow fever virus	Yellow fever virus	Chiroptera	Pteropodidae	Pteronotus davyi	Pteronotus davyi	Davy's naked-backed bat	Not Reported
Flaviviridae	Flavivirus	Yellow fever virus	Yellow fever virus	Chiroptera	Pteropodidae	Pteronotus parnellii	Pteronotus parnellii	Parnell's mustached bat	Not Reported
Filoviridae	Ebolavirus	Zaire Ebola virus	Zaire ebolavirus	Chiroptera	Pteropodidae		Eidolon helvum	straw-coloured fruit bat	Not Reported
Filoviridae	Ebolavirus	Zaire Ebola virus	Zaire ebolavirus	Chiroptera	Pteropodidae	Micropteropus pusillus	Micropteropus pusillus	Peter's dwarf-epauletted bat	Not Reported
Filoviridae	Ebolavirus	Zaire Ebola virus	Zaire ebolavirus	Chiroptera	Pteropodidae	Rousettus aegyptiacus	Rousettus aegyptiacus	Egyptian fruit bat	Not Reported
Bunyaviridae	Phlebovirus	Rift Valley fever virus	Rift Valley fever virus	Perissodactyla	Rhinocerotidae	Ceratotherium simum	Ceratotherium simum	white rhinoceros	Not Reported
Bunyaviridae	Phlebovirus	Rift Valley fever virus	Rift Valley fever virus	Perissodactyla	Rhinocerotidae	Diceros bicornis	Diceros bicornis	white rhinoceros	Not Reported
Bunyaviridae	Hantavirus	Hantaan virus	Hantaan virus	Chiroptera	Rhinolophidae	Rhinolophus ferrumequinum	Rhinolophus ferrumequinum	Greater horseshoe bat	Not Reported
Flaviviridae	Flavivirus	Japanese encephalitis virus	Japanese encephalitis virus	Chiroptera	Rhinolophidae	Rhinolophus cornutus	Rhinolophus cornutus	little Japanese horseshoe bat	Not Reported
Flaviviridae	Flavivirus	Kyasanur Forest disease virus	Kyasanur Forest disease virus	Chiroptera	Rhinolophidae	Rhinolophus rouxii	Rhinolophus rouxii	Rufous horseshoe bat	Not Reported
Flaviviridae	Flavivirus	St. Louis encephalitis virus	St. Louis encephalitis virus	Chiroptera	Rhinolophidae	Rhinophylla pumilio	Rhinophylla pumilio	Dwarf little fruit bat	Not Reported
Flaviviridae	Flavivirus	Kyasanur Forest disease virus	Kyasanur Forest disease virus	Rodentia	Sciuridae	Funambulus tristriatus	Funambulus tristriatus	jungle palm squirrel	Not Reported
Flaviviridae	Flavivirus	St. Louis encephalitis virus	St. Louis encephalitis virus	Rodentia	Sciuridae	Marmota flaviventris	Marmota flaviventris	yellow-bellied marmot	Not Reported
Flaviviridae	Flavivirus	St. Louis encephalitis virus	St. Louis encephalitis virus	Rodentia	Sciuridae	Proechimys semispinosus	Proechimys semispinosus	Tome's spiny rat	Not Reported
Flaviviridae	Flavivirus	St. Louis encephalitis virus	St. Louis encephalitis virus	Rodentia	Sciuridae	Spermophilus beecheyi	Spermophilus beecheyi	California ground squirrel	Not Reported
Togaviridae	Alphavirus	Western equine encephalitis virus	Western equine encephalitis virus	Rodentia	Sciuridae	Spermophilus richardsonii	Spermophilus richardsonii	Richardson's ground squirrel	Not Reported
Togaviridae	Alphavirus	Sindbis virus	Sindbis virus	Artiodactyla	Suidae	Sus scrofa	Sus scrofa	pig	Not Reported
Flaviviridae	Flavivirus	West Nile virus	West Nile virus	Artiodactyla	Suidae	Sus scrofa	Sus scrofa	pig	Not Reported
Togaviridae	Alphavirus	Eastern equine encephalitis virus	Eastern equine encephalitis virus	Carnivora	Ursidae	Ursus americanus	Ursus americanus	black bear	Not Reported
Flaviviridae	Flavivirus	St. Louis encephalitis virus	St. Louis encephalitis virus	Carnivora	Ursidae	Ursus americanus	Ursus americanus	American black bear	Not Reported
Togaviridae	Alphavirus	Venezuelan equine encephalitis virus	Venezuelan equine encephalitis virus	Carnivora	Ursidae	Ursus americanus	Ursus americanus	American black bear	Not Reported
Flaviviridae	Flavivirus	West Nile virus	West Nile virus	Carnivora	Ursidae	Ursus arctos	Ursus arctos	Brown bear	Not Reported
Togaviridae	Alphavirus	Western equine encephalitis virus	Western equine encephalitis virus	Carnivora	Ursidae	Ursus americanus	Ursus americanus	American black bear	Not Reported
Rhabdoviridae	Lyssavirus	Australian bat lyssavirus	Australian bat lyssavirus	Chiroptera	Vespertilionidae	Miniopterus schreibersii	Miniopterus schreibersii	Schreiber's long-fingered bat	Not Reported
Rhabdoviridae	Lyssavirus	Australian bat lyssavirus	Australian bat lyssavirus	Chiroptera	Vespertilionidae	Philetor brachypterus	Philetor brachypterus	Rohu's bat, short-winged pipistrelle, New Guinea brown bat	Not Reported
Rhabdoviridae	Lyssavirus	Australian bat lyssavirus	Australian bat lyssavirus	Chiroptera	Vespertilionidae	Scotophilus kuhlii	Scotophilus kuhlii	lesser Asiatic yellow house bat	Not Reported
Togaviridae	Alphavirus	Chikungunya virus	Chikungunya virus	Chiroptera	Vespertilionidae	Scotophilus kuhlii	Scotophilus kuhlii	Asiatic lesser yellow bat	Not Reported
Bunyaviridae	Hantavirus	Hantaan virus	Hantaan virus	Chiroptera	Vespertilionidae	Eptesicus serotinus	Eptesicus serotinus	European brown bat	Not Reported
Orthomyxiviridae	Influenzavirus A	Influenza A virus	Influenza A virus	Chiroptera	Vespertilionidae	Nyctalus noctula	Nyctalus noctula	common noctule	Not Reported
Flaviviridae	Flavivirus	Japanese encephalitis virus	Japanese encephalitis virus	Chiroptera	Vespertilionidae		Murina aurata	little tube-nosed bat, Tibetan tube-nosed bat	Not Reported
Paramyxoviridae	Henipavirus	Nipah virus	Nipah virus	Chiroptera	Vespertilionidae	Scotophilus kuhlii	Scotophilus kuhlii	lesser Asiatic yellow bat	Not Reported
Bunyaviridae	Phlebovirus	Rift Valley fever virus	Rift Valley fever virus	Chiroptera	Vespertilionidae	Glauconycteris argentata	Chalinolobus argentatus	silvered bat	Not Reported
Togaviridae	Alphavirus	Western equine encephalitis virus	Western equine encephalitis virus	Chiroptera	Vespertilionidae	Eptesicus fuscus	Eptesicus fuscus	big brown bat	Not Reported
Coronaviridae	Coronavirus	SARS virus	Severe acute respiratory syndrome-related coronavirus	Carnivora	Viverridae	Paguma larvata	Paguma larvata	masked palm civet	Not Reported
